# Supplementary material for: (S)-Methyl 2-benzamido-3-(3,4-dimeth­oxy­phen­yl)propano­ate
Source: Acta Crystallogr Sect E Struct Rep Online. 2011 Dec 21;68(Pt 1):o177. doi: 10.1107/S1600536811052767 (PMC3254516; doi:10.1107/S1600536811052767)
Supplement: Supplementary file 1 [file e-68-0o177-sup1.cif]

##############################################################################
#                                                                            #
# This CIF contains the data in a paper accepted for publication in          #
# Acta Crystallographica Section E. It conforms to the requirements of       #
# Notes for Authors for Acta Crystallographica Section E, and has been       #
# peer reviewed under the auspices of the IUCr Commission on Journals.       #
#                                                                            #
# Full details of the Crystallographic Information File format               #
# are given in the paper "The Crystallographic Information File (CIF):       #
# a New Standard Archive File for Crystallography" by S. R. Hall, F. H.      #
# Allen and I. D. Brown [Acta Cryst. (1991), A47, 655-685].                  #
#                                                                            #
# The current version of the core CIF dictionary is obtainable from          #
# ftp://ftp.iucr.org/pub/cif_core.dic.                                       #
#                                                                            #
# Software is freely available for graphical display of the structure(s)     #
# in this CIF. For information consult the CIF software page                 #
# http://www.iucr.org/resources/cif/software.                                #
#                                                                            #
# This file may be used for bona fide research purposes within the           #
# scientific community so long as proper attribution is given to the journal # 
# article from which it was obtained.                                        #
#                                                                            #
##############################################################################
data_I
_audit_creation_method     SHELXL-97
_chemical_name_systematic
;
(<i>S</i>)-Methyl 2-benzamido-3-(3,4-dimethoxyphenyl)propanoate
;
_chemical_name_common     ?
_chemical_formula_moiety     'C19 H21 N O5'
_chemical_formula_sum     'C19 H21 N O5'
_chemical_formula_iupac     'C19 H21 N O5'
_chemical_formula_weight     343.37
_chemical_melting_point     378
_symmetry_cell_setting     monoclinic
_symmetry_space_group_name_H-M     'C 2'
_symmetry_space_group_name_hall     'C 2y'
loop_
    _symmetry_equiv_pos_as_xyz
    'x, y, z'
    '-x, y, -z'
    'x+1/2, y+1/2, z'
    '-x+1/2, y+1/2, -z'
_cell_length_a     20.331(9)
_cell_length_b     5.070(3)
_cell_length_c     17.580(9)
_cell_angle_alpha     90.00
_cell_angle_beta     108.489(8)
_cell_angle_gamma     90.00
_cell_volume     1718.5(15)
_cell_formula_units_Z     4
_cell_measurement_reflns_used     3868
_cell_measurement_theta_min     2.08
_cell_measurement_theta_max     25.19
_cell_measurement_temperature     173(2)
_exptl_crystal_description     needle
_exptl_crystal_colour     colourless
_exptl_crystal_size_max     0.75
_exptl_crystal_size_mid     0.05
_exptl_crystal_size_min     0.03
_exptl_crystal_density_diffrn     1.327
_exptl_crystal_density_meas     ?
_exptl_crystal_density_method     'not measured'
_exptl_crystal_F_000     728
_exptl_absorpt_coefficient_mu     0.096
_exptl_absorpt_correction_type     none
_exptl_special_details
;
Half sphere of data collected using the Bruker <i>SAINT</i> software package.
Crystal to detector distance = 30 mm; combination of \f and \w scans of 0.5\%,
120 s per \%, 2 iterations.
;
_diffrn_ambient_temperature     173(2)
_diffrn_radiation_type     MoK\a
_diffrn_radiation_wavelength     0.71073
_diffrn_radiation_source     'fine-focus sealed tube'
_diffrn_radiation_monochromator     graphite
_diffrn_measurement_device_type     'Bruker Kappa DUO APEXII'
_diffrn_measurement_method     '0.5\% \f scans and \w scans'
_diffrn_reflns_number     3865
_diffrn_reflns_av_R_equivalents     0.0774
_diffrn_reflns_av_sigmaI/netI     0.0995
_diffrn_reflns_theta_min     2.08
_diffrn_reflns_theta_max     25.19
_diffrn_reflns_theta_full     25.19
_diffrn_measured_fraction_theta_max     0.949
_diffrn_measured_fraction_theta_full     0.949
_diffrn_reflns_limit_h_min     -24
_diffrn_reflns_limit_h_max     23
_diffrn_reflns_limit_k_min     -5
_diffrn_reflns_limit_k_max     5
_diffrn_reflns_limit_l_min     -20
_diffrn_reflns_limit_l_max     21
_diffrn_standards_number     0
_diffrn_standards_interval_count     0
_diffrn_standards_interval_time     0
_diffrn_standards_decay_%     0
_refine_special_details
;
Refinement of <i>F</i>^2^ against ALL reflections. The weighted <i>R</i>-factor
<i>wR</i> and goodness of fit <i>S</i> are based on <i>F</i>^2^, conventional
<i>R</i>-factors <i>R</i> are based on <i>F</i>, with <i>F</i> set to zero for
negative <i>F</i>^2^. The threshold expression of <i>F</i>^2^ >
\s(<i>F</i>^2^) is used only for calculating <i>R</i>-factors(gt) <i>etc</i>.
and is not relevant to the choice of reflections for refinement.
<i>R</i>-factors based on <i>F</i>^2^ are statistically about twice as large
as those based on <i>F</i>, and <i>R</i>- factors based on ALL data will be
even larger.
;
_reflns_number_total     1645
_reflns_number_gt     930
_reflns_threshold_expression     I>2sigma(I)
_refine_ls_structure_factor_coef     Fsqd
_refine_ls_matrix_type     full
_refine_ls_R_factor_all     0.1413
_refine_ls_R_factor_gt     0.0773
_refine_ls_wR_factor_gt     0.1801
_refine_ls_wR_factor_ref     0.2186
_refine_ls_goodness_of_fit_ref     0.985
_refine_ls_restrained_S_all     0.983
_refine_ls_number_reflns     1645
_refine_ls_number_parameters     263
_refine_ls_number_restraints     13
_refine_ls_hydrogen_treatment     constr
_refine_ls_weighting_scheme     calc
_refine_ls_weighting_details
                 'calc w=1/[\s^2^(Fo^2^)+(0.1349P)^2^] where P=(Fo^2^+2Fc^2^)/3'
_atom_sites_solution_hydrogens     geom
_atom_sites_solution_primary     direct
_atom_sites_solution_secondary     difmap
_refine_ls_shift/su_max     0.001
_refine_ls_shift/su_mean     0.000
_refine_diff_density_max     0.328
_refine_diff_density_min     -0.351
_refine_ls_extinction_method     ?
_refine_ls_extinction_coef     ?
loop_
    _atom_type_symbol
    _atom_type_description
    _atom_type_scat_dispersion_real
    _atom_type_scat_dispersion_imag
    _atom_type_scat_source
    'C' 'C' 0.0033 0.0000
                         'International Tables Vol C Tables 4.2.6.8 and 6.1.1.4'
    'H' 'H' 0.0000 0.0000
                         'International Tables Vol C Tables 4.2.6.8 and 6.1.1.4'
    'N' 'N' 0.0061 0.0000
                         'International Tables Vol C Tables 4.2.6.8 and 6.1.1.4'
    'O' 'O' 0.0106 0.0000
                         'International Tables Vol C Tables 4.2.6.8 and 6.1.1.4'
_computing_data_collection     'APEX2 (Bruker, 2006)'
_computing_cell_refinement     'SAINT (Bruker, 2006'
_computing_data_reduction     'SAINT (Bruker, 2006)'
_computing_structure_solution     'SHELXS97 (Sheldrick, 2008)'
_computing_structure_refinement     'SHELXL97 (Sheldrick, 2008)'
_computing_molecular_graphics     'OLEX2 (Dolomanov <i>et al.</i>, 2009)'
_computing_publication_material     'SHELXL97 (Sheldrick, 2008)'
loop_
    _atom_site_type_symbol
    _atom_site_label
    _atom_site_fract_x
    _atom_site_fract_y
    _atom_site_fract_z
    _atom_site_U_iso_or_equiv
    _atom_site_adp_type
    _atom_site_calc_flag
    _atom_site_refinement_flags
    _atom_site_occupancy
    _atom_site_symmetry_multiplicity
    _atom_site_disorder_assembly
    _atom_site_disorder_group
    O O1 0.4617(3) -0.3079(14) 0.6767(3) 0.0559(17) Uani d . 1 1 . .
    O O2 0.3895(3) 0.0530(15) 0.7181(3) 0.0518(16) Uani d . 1 1 . .
    O O3 0.8139(3) -0.0862(15) 0.9696(4) 0.065(2) Uani d . 1 1 . .
    O O4 0.8358(3) 0.2272(15) 0.8951(3) 0.0546(18) Uani d . 1 1 . .
    O O5 0.7020(3) 0.5010(12) 0.7518(3) 0.0516(17) Uani d . 1 1 . .
    N N1 0.7096(3) 0.0685(14) 0.7830(3) 0.0343(15) Uani d . 1 1 . .
    H H1 0.7116 -0.0934 0.7658 0.041 Uiso calc R 1 1 . .
    C C1 0.5969(4) -0.0340(16) 0.8513(4) 0.0345(19) Uani d . 1 1 . .
    C C2 0.5642(4) -0.1938(17) 0.7856(4) 0.0372(19) Uani d . 1 1 . .
    H H2 0.5901 -0.3281 0.7705 0.045 Uiso calc R 1 1 . .
    C C3 0.4958(4) -0.1618(17) 0.7426(5) 0.0368(19) Uani d . 1 1 . .
    C C4 0.4572(4) 0.038(2) 0.7634(4) 0.0384(19) Uani d . 1 1 . .
    C C5 0.4888(4) 0.197(2) 0.8287(5) 0.0392(19) Uani d . 1 1 . .
    H H5 0.4629 0.3301 0.8443 0.047 Uiso calc R 1 1 . .
    C C6 0.5576(4) 0.1620(17) 0.8710(5) 0.039(2) Uani d . 1 1 . .
    H H6 0.5789 0.2754 0.9149 0.047 Uiso calc R 1 1 . .
    C C7 0.5016(5) -0.489(2) 0.6473(6) 0.058(3) Uani d . 1 1 . .
    H H7A 0.4712 -0.5801 0.6000 0.088 Uiso calc R 1 1 . .
    H H7B 0.5234 -0.6184 0.6891 0.088 Uiso calc R 1 1 . .
    H H7C 0.5376 -0.3927 0.6326 0.088 Uiso calc R 1 1 . .
    C C8 0.3492(4) 0.264(2) 0.7364(6) 0.064(3) Uani d . 1 1 . .
    H H8A 0.3016 0.2558 0.6997 0.097 Uiso calc R 1 1 . .
    H H8B 0.3699 0.4343 0.7301 0.097 Uiso calc R 1 1 . .
    H H8C 0.3489 0.2459 0.7918 0.097 Uiso calc R 1 1 . .
    C C9 0.6713(4) -0.0682(16) 0.8965(4) 0.0359(19) Uani d . 1 1 . .
    H H9A 0.6840 -0.2550 0.8927 0.043 Uiso calc R 1 1 . .
    H H9B 0.6786 -0.0289 0.9538 0.043 Uiso calc R 1 1 . .
    C C10 0.7194(4) 0.1063(16) 0.8672(4) 0.0345(19) Uani d . 1 1 . .
    H H10 0.7071 0.2937 0.8743 0.041 Uiso calc R 1 1 . .
    C C11 0.7935(4) 0.0700(19) 0.9151(4) 0.0374(19) Uani d . 1 1 . .
    C C12 0.9079(4) 0.215(3) 0.9399(5) 0.059(3) Uani d . 1 1 . .
    H H12A 0.9334 0.3426 0.9182 0.089 Uiso calc R 1 1 . .
    H H12B 0.9253 0.0368 0.9360 0.089 Uiso calc R 1 1 . .
    H H12C 0.9143 0.2565 0.9962 0.089 Uiso calc R 1 1 . .
    C C13 0.6978(4) 0.2648(17) 0.7294(5) 0.0364(19) Uani d . 1 1 A .
    C C15A 0.7231(10) 0.260(5) 0.6026(9) 0.044(6) Uani d PD 0.46(2) 1 A 1
    H H15A 0.7658 0.3476 0.6275 0.053 Uiso calc PR 0.46(2) 1 A 1
    C C16A 0.7033(8) 0.194(5) 0.5219(10) 0.052(7) Uani d PD 0.46(2) 1 A 1
    H H16A 0.7339 0.2343 0.4924 0.062 Uiso calc PR 0.46(2) 1 A 1
    C C17A 0.6407(4) 0.072(2) 0.4826(5) 0.054(3) Uani d PD 0.46(2) 1 A 1
    H H17A 0.6271 0.0291 0.4271 0.065 Uiso calc PR 0.46(2) 1 A 1
    C C18A 0.5991(10) 0.017(5) 0.5305(10) 0.060(7) Uani d PD 0.46(2) 1 A 1
    H H18A 0.5552 -0.0616 0.5050 0.072 Uiso calc PR 0.46(2) 1 A 1
    C C19A 0.6163(7) 0.067(5) 0.6124(9) 0.049(6) Uani d PD 0.46(2) 1 A 1
    H H19A 0.5872 0.0186 0.6430 0.059 Uiso calc PR 0.46(2) 1 A 1
    C C14 0.6796(4) 0.1945(15) 0.6461(4) 0.0349(18) Uani d D 1 1 . .
    C C15B 0.6839(12) 0.376(3) 0.5891(8) 0.058(6) Uani d PD 0.54(2) 1 A 2
    H H15B 0.6999 0.5483 0.6066 0.070 Uiso calc PR 0.54(2) 1 A 2
    C C16B 0.6663(12) 0.321(3) 0.5083(9) 0.071(8) Uani d PD 0.54(2) 1 A 2
    H H16B 0.6716 0.4496 0.4715 0.085 Uiso calc PR 0.54(2) 1 A 2
    C C17B 0.6407(4) 0.072(2) 0.4826(5) 0.054(3) Uani d PD 0.54 1 A 2
    H H17B 0.6283 0.0321 0.4270 0.065 Uiso calc PR 0.54(2) 1 A 2
    C C18B 0.6327(13) -0.119(4) 0.5342(7) 0.070(7) Uani d PD 0.54(2) 1 A 2
    H H18B 0.6153 -0.2895 0.5163 0.084 Uiso calc PR 0.54(2) 1 A 2
    C C19B 0.6516(13) -0.046(3) 0.6141(8) 0.058(7) Uani d PD 0.54(2) 1 A 2
    H H19B 0.6446 -0.1725 0.6506 0.070 Uiso calc PR 0.54(2) 1 A 2
loop_
    _atom_site_aniso_label
    _atom_site_aniso_U_11
    _atom_site_aniso_U_22
    _atom_site_aniso_U_33
    _atom_site_aniso_U_12
    _atom_site_aniso_U_13
    _atom_site_aniso_U_23
    O1 0.059(4) 0.044(4) 0.062(4) -0.004(3) 0.015(3) -0.017(3)
    O2 0.037(3) 0.055(4) 0.063(3) 0.001(3) 0.016(3) -0.004(3)
    O3 0.053(4) 0.055(5) 0.073(4) 0.000(3) 0.000(3) 0.023(4)
    O4 0.040(3) 0.057(5) 0.065(4) -0.009(3) 0.014(3) 0.017(4)
    O5 0.090(5) 0.011(4) 0.058(4) -0.001(3) 0.029(3) -0.002(2)
    N1 0.048(4) 0.011(3) 0.042(3) 0.004(3) 0.012(3) 0.004(3)
    C1 0.037(4) 0.026(5) 0.047(4) 0.005(3) 0.022(4) 0.006(4)
    C2 0.047(5) 0.025(5) 0.045(5) 0.002(4) 0.022(4) -0.002(3)
    C3 0.039(5) 0.030(5) 0.042(5) -0.006(3) 0.015(4) -0.007(4)
    C4 0.030(4) 0.046(5) 0.044(4) -0.001(4) 0.018(4) -0.002(4)
    C5 0.038(4) 0.029(5) 0.055(5) -0.002(4) 0.022(4) -0.010(4)
    C6 0.042(5) 0.033(5) 0.046(4) -0.001(4) 0.019(4) -0.009(4)
    C7 0.065(6) 0.042(7) 0.074(6) -0.011(5) 0.030(5) -0.023(5)
    C8 0.034(5) 0.069(8) 0.096(7) 0.002(5) 0.029(5) -0.015(6)
    C9 0.049(5) 0.019(5) 0.045(4) -0.002(3) 0.023(4) 0.001(3)
    C10 0.047(5) 0.018(5) 0.037(4) 0.002(3) 0.010(4) 0.000(3)
    C11 0.045(5) 0.028(5) 0.041(5) 0.004(4) 0.017(4) -0.009(4)
    C12 0.040(5) 0.078(8) 0.063(5) -0.010(5) 0.021(4) -0.007(6)
    C13 0.036(4) 0.026(5) 0.047(5) -0.003(4) 0.012(4) 0.009(4)
    C15A 0.043(11) 0.037(14) 0.062(13) 0.004(11) 0.031(10) -0.009(10)
    C16A 0.032(11) 0.070(18) 0.060(15) 0.004(12) 0.024(11) 0.010(13)
    C17A 0.055(6) 0.056(7) 0.053(6) 0.007(5) 0.018(5) -0.003(5)
    C18A 0.052(14) 0.033(16) 0.085(17) -0.001(11) 0.009(12) -0.022(12)
    C19A 0.035(11) 0.065(16) 0.045(12) 0.029(13) 0.009(9) 0.004(11)
    C14 0.038(4) 0.017(4) 0.050(5) 0.004(3) 0.014(4) 0.006(4)
    C15B 0.075(16) 0.033(12) 0.072(14) -0.014(12) 0.030(11) 0.002(10)
    C16B 0.071(16) 0.11(2) 0.028(10) -0.030(15) 0.014(10) -0.001(11)
    C17B 0.055(6) 0.056(7) 0.053(6) 0.007(5) 0.018(5) -0.003(5)
    C18B 0.110(19) 0.051(15) 0.039(11) -0.015(15) 0.011(11) -0.004(10)
    C19B 0.077(16) 0.047(15) 0.043(10) -0.033(12) 0.008(10) 0.006(9)
_geom_special_details
;
All e.s.d.'s (except the e.s.d. in the dihedral angle between two l.s. planes)
are estimated using the full covariance matrix. The cell e.s.d.'s are taken
into account individually in the estimation of e.s.d.'s in distances, angles
and torsion angles; correlations between e.s.d.'s in cell parameters are only
used when they are defined by crystal symmetry. An approximate (isotropic)
treatment of cell e.s.d.'s is used for estimating e.s.d.'s involving l.s.
planes.
;
loop_
    _geom_bond_atom_site_label_1
    _geom_bond_atom_site_label_2
    _geom_bond_site_symmetry_2
    _geom_bond_distance
    _geom_bond_publ_flag
    O1 C3 . 1.365(9) ?
    O1 C7 . 1.426(11) ?
    O2 C4 . 1.355(8) ?
    O2 C8 . 1.445(12) ?
    O3 C11 . 1.210(10) ?
    O4 C11 . 1.302(10) ?
    O4 C12 . 1.427(9) ?
    O5 C13 . 1.255(11) ?
    N1 C13 . 1.338(10) ?
    N1 C10 . 1.442(9) ?
    N1 H1 . 0.8800 ?
    C1 C6 . 1.386(10) ?
    C1 C2 . 1.395(11) ?
    C1 C9 . 1.479(10) ?
    C2 C3 . 1.365(10) ?
    C2 H2 . 0.9500 ?
    C3 C4 . 1.399(11) ?
    C4 C5 . 1.382(11) ?
    C5 C6 . 1.370(10) ?
    C5 H5 . 0.9500 ?
    C6 H6 . 0.9500 ?
    C7 H7A . 0.9800 ?
    C7 H7B . 0.9800 ?
    C7 H7C . 0.9800 ?
    C8 H8A . 0.9800 ?
    C8 H8B . 0.9800 ?
    C8 H8C . 0.9800 ?
    C9 C10 . 1.526(10) ?
    C9 H9A . 0.9900 ?
    C9 H9B . 0.9900 ?
    C10 C11 . 1.484(10) ?
    C10 H10 . 1.0000 ?
    C12 H12A . 0.9800 ?
    C12 H12B . 0.9800 ?
    C12 H12C . 0.9800 ?
    C13 C14 . 1.439(10) ?
    C15A C14 . 1.380(10) ?
    C15A C16A . 1.387(10) ?
    C15A H15A . 0.9500 ?
    C16A C17A . 1.386(10) ?
    C16A H16A . 0.9500 ?
    C17A C18A . 1.401(10) ?
    C17A H17A . 0.9500 ?
    C18A C19A . 1.393(10) ?
    C18A H18A . 0.9500 ?
    C19A C14 . 1.391(10) ?
    C19A H19A . 0.9500 ?
    C14 C15B . 1.383(10) ?
    C14 C19B . 1.385(10) ?
    C15B C16B . 1.378(10) ?
    C15B H15B . 0.9500 ?
    C16B H16B . 0.9500 ?
    C18B C19B . 1.384(10) ?
    C18B H18B . 0.9500 ?
    C19B H19B . 0.9500 ?
loop_
    _geom_angle_atom_site_label_1
    _geom_angle_atom_site_label_2
    _geom_angle_atom_site_label_3
    _geom_angle_site_symmetry_1
    _geom_angle_site_symmetry_3
    _geom_angle
    _geom_angle_publ_flag
    C3 O1 C7 . . 117.6(6) ?
    C4 O2 C8 . . 116.9(7) ?
    C11 O4 C12 . . 118.4(7) ?
    C13 N1 C10 . . 123.9(7) ?
    C13 N1 H1 . . 118.0 ?
    C10 N1 H1 . . 118.0 ?
    C6 C1 C2 . . 117.5(7) ?
    C6 C1 C9 . . 121.5(7) ?
    C2 C1 C9 . . 121.0(7) ?
    C3 C2 C1 . . 121.6(7) ?
    C3 C2 H2 . . 119.2 ?
    C1 C2 H2 . . 119.2 ?
    O1 C3 C2 . . 124.0(7) ?
    O1 C3 C4 . . 116.0(7) ?
    C2 C3 C4 . . 119.9(7) ?
    O2 C4 C5 . . 125.0(8) ?
    O2 C4 C3 . . 115.8(7) ?
    C5 C4 C3 . . 119.1(7) ?
    C6 C5 C4 . . 120.1(8) ?
    C6 C5 H5 . . 120.0 ?
    C4 C5 H5 . . 120.0 ?
    C5 C6 C1 . . 121.8(8) ?
    C5 C6 H6 . . 119.1 ?
    C1 C6 H6 . . 119.1 ?
    O1 C7 H7A . . 109.5 ?
    O1 C7 H7B . . 109.5 ?
    H7A C7 H7B . . 109.5 ?
    O1 C7 H7C . . 109.5 ?
    H7A C7 H7C . . 109.5 ?
    H7B C7 H7C . . 109.5 ?
    O2 C8 H8A . . 109.5 ?
    O2 C8 H8B . . 109.5 ?
    H8A C8 H8B . . 109.5 ?
    O2 C8 H8C . . 109.5 ?
    H8A C8 H8C . . 109.5 ?
    H8B C8 H8C . . 109.5 ?
    C1 C9 C10 . . 114.0(6) ?
    C1 C9 H9A . . 108.7 ?
    C10 C9 H9A . . 108.7 ?
    C1 C9 H9B . . 108.7 ?
    C10 C9 H9B . . 108.7 ?
    H9A C9 H9B . . 107.6 ?
    N1 C10 C11 . . 110.5(6) ?
    N1 C10 C9 . . 112.0(6) ?
    C11 C10 C9 . . 112.3(6) ?
    N1 C10 H10 . . 107.2 ?
    C11 C10 H10 . . 107.2 ?
    C9 C10 H10 . . 107.2 ?
    O3 C11 O4 . . 121.6(7) ?
    O3 C11 C10 . . 124.2(8) ?
    O4 C11 C10 . . 114.2(7) ?
    O4 C12 H12A . . 109.5 ?
    O4 C12 H12B . . 109.5 ?
    H12A C12 H12B . . 109.5 ?
    O4 C12 H12C . . 109.5 ?
    H12A C12 H12C . . 109.5 ?
    H12B C12 H12C . . 109.5 ?
    O5 C13 N1 . . 120.7(7) ?
    O5 C13 C14 . . 121.7(7) ?
    N1 C13 C14 . . 117.6(7) ?
    C14 C15A C16A . . 118.6(15) ?
    C14 C15A H15A . . 120.7 ?
    C16A C15A H15A . . 120.7 ?
    C17A C16A C15A . . 122.7(15) ?
    C17A C16A H16A . . 118.6 ?
    C15A C16A H16A . . 118.6 ?
    C16A C17A C18A . . 115.0(12) ?
    C16A C17A H17A . . 122.5 ?
    C18A C17A H17A . . 122.5 ?
    C19A C18A C17A . . 125.7(16) ?
    C19A C18A H18A . . 117.2 ?
    C17A C18A H18A . . 117.2 ?
    C14 C19A C18A . . 114.9(15) ?
    C14 C19A H19A . . 122.6 ?
    C18A C19A H19A . . 122.6 ?
    C15A C14 C19B . . 103.8(13) ?
    C15B C14 C19B . . 113.8(11) ?
    C15A C14 C19A . . 123.0(12) ?
    C15B C14 C19A . . 105.2(13) ?
    C15A C14 C13 . . 120.1(9) ?
    C15B C14 C13 . . 121.2(9) ?
    C19B C14 C13 . . 124.8(9) ?
    C19A C14 C13 . . 116.9(9) ?
    C16B C15B C14 . . 123.8(14) ?
    C16B C15B H15B . . 118.1 ?
    C14 C15B H15B . . 118.1 ?
    C15B C16B H16B . . 121.0 ?
    C19B C18B H18B . . 122.3 ?
    C18B C19B C14 . . 126.4(14) ?
    C18B C19B H19B . . 116.8 ?
    C14 C19B H19B . . 116.8 ?
loop_
    _geom_torsion_atom_site_label_1
    _geom_torsion_atom_site_label_2
    _geom_torsion_atom_site_label_3
    _geom_torsion_atom_site_label_4
    _geom_torsion_site_symmetry_1
    _geom_torsion_site_symmetry_2
    _geom_torsion_site_symmetry_3
    _geom_torsion_site_symmetry_4
    _geom_torsion
    _geom_torsion_publ_flag
    C6 C1 C2 C3 . . . . -0.8(11) ?
    C9 C1 C2 C3 . . . . -179.0(7) ?
    C7 O1 C3 C2 . . . . -5.5(12) ?
    C7 O1 C3 C4 . . . . 171.7(8) ?
    C1 C2 C3 O1 . . . . 178.2(8) ?
    C1 C2 C3 C4 . . . . 1.1(12) ?
    C8 O2 C4 C5 . . . . 4.8(12) ?
    C8 O2 C4 C3 . . . . -177.7(8) ?
    O1 C3 C4 O2 . . . . 3.5(11) ?
    C2 C3 C4 O2 . . . . -179.2(7) ?
    O1 C3 C4 C5 . . . . -178.9(8) ?
    C2 C3 C4 C5 . . . . -1.5(12) ?
    O2 C4 C5 C6 . . . . 179.1(8) ?
    C3 C4 C5 C6 . . . . 1.7(12) ?
    C4 C5 C6 C1 . . . . -1.5(12) ?
    C2 C1 C6 C5 . . . . 1.0(11) ?
    C9 C1 C6 C5 . . . . 179.2(7) ?
    C6 C1 C9 C10 . . . . -85.4(9) ?
    C2 C1 C9 C10 . . . . 92.6(9) ?
    C13 N1 C10 C11 . . . . -106.4(8) ?
    C13 N1 C10 C9 . . . . 127.5(8) ?
    C1 C9 C10 N1 . . . . -56.0(9) ?
    C1 C9 C10 C11 . . . . 178.8(7) ?
    C12 O4 C11 O3 . . . . -0.9(13) ?
    C12 O4 C11 C10 . . . . 177.4(7) ?
    N1 C10 C11 O3 . . . . -123.6(9) ?
    C9 C10 C11 O3 . . . . 2.3(11) ?
    N1 C10 C11 O4 . . . . 58.1(9) ?
    C9 C10 C11 O4 . . . . -176.0(7) ?
    C10 N1 C13 O5 . . . . 7.9(11) ?
    C10 N1 C13 C14 . . . . -171.6(6) ?
    C14 C15A C16A C17A . . . . 2(3) ?
    C15A C16A C17A C18A . . . . -1(3) ?
    C16A C17A C18A C19A . . . . -2(3) ?
    C17A C18A C19A C14 . . . . 3(3) ?
    C16A C15A C14 C15B . . . . -74(2) ?
    C16A C15A C14 C19B . . . . 36(2) ?
    C16A C15A C14 C19A . . . . 0(3) ?
    C16A C15A C14 C13 . . . . -178.6(17) ?
    C18A C19A C14 C15A . . . . -2(3) ?
    C18A C19A C14 C15B . . . . 39(2) ?
    C18A C19A C14 C19B . . . . -71(2) ?
    C18A C19A C14 C13 . . . . 176.4(16) ?
    O5 C13 C14 C15A . . . . 65.0(16) ?
    N1 C13 C14 C15A . . . . -115.6(15) ?
    O5 C13 C14 C15B . . . . 17.4(16) ?
    N1 C13 C14 C15B . . . . -163.1(14) ?
    O5 C13 C14 C19B . . . . -157.3(16) ?
    N1 C13 C14 C19B . . . . 22.2(17) ?
    O5 C13 C14 C19A . . . . -113.3(14) ?
    N1 C13 C14 C19A . . . . 66.2(14) ?
    C15A C14 C15B C16B . . . . 80(3) ?
    C19B C14 C15B C16B . . . . -4(3) ?
    C19A C14 C15B C16B . . . . -44(3) ?
    C13 C14 C15B C16B . . . . -179.1(18) ?
    C13 C14 C19B C18B . . . . 179.2(19) ?
loop_
    _geom_hbond_atom_site_label_D
    _geom_hbond_atom_site_label_H
    _geom_hbond_atom_site_label_A
    _geom_hbond_site_symmetry_A
    _geom_hbond_distance_DH
    _geom_hbond_distance_HA
    _geom_hbond_distance_DA
    _geom_hbond_angle_DHA
    N1 H1 O5 1_545 0.88 2.07 2.924(9) 163
    C2 H2 O5 1_545 0.95 2.55 3.412(11) 151
data_global
_journal_date_recd_electronic     2011-12-06
_journal_date_accepted     2011-12-07
_journal_name_full     'Acta Crystallographica, Section E'
_journal_year     2012
_journal_volume     68
_journal_issue      1
_journal_page_first     o177
_journal_page_last     o177
_journal_paper_category     QO
_journal_paper_doi     10.1107/S1600536811052767
_journal_coeditor_code     HG5150
_publ_contact_author_name     'Glenn E.M Maguire'
_publ_contact_author_address
;
School of Chemistry, University of KwaZulu-Natal, Durban 4000, South Africa
;
_publ_contact_author_email     maguireg@ukzn.ac.za
_publ_contact_author_fax     '+27 31 2603090'
_publ_contact_author_phone     '+27 31 2601113'
_publ_section_title
;
(<i>S</i>)-Methyl 2-benzamido-3-(3,4-dimethoxyphenyl)propanoate
;
loop_
    _publ_author_name
    _publ_author_footnote
    _publ_author_address
    'Naicker, Tricia' ?
;
School of Pharmacy and Pharmacology, University of KwaZulu-Natal, Durban 4000,
South Africa
;
    'Govender, Thavendran' .
;
School of Pharmacy and Pharmacology, University of KwaZulu-Natal, Durban 4000,
South Africa
;
    'Kruger, Hendrick. G.' .
;
School of Chemistry, University of KwaZulu-Natal, Durban 4000, South Africa
;
    'Maguire, Glenn E. M.' .
;
School of Chemistry, University of KwaZulu-Natal, Durban 4000, South Africa
;
