# Supplementary material for: (S)-Methyl 2-benzamido-3-(3,4-dimeth­oxy­phen­yl)propano­ate
Source: Acta Crystallogr Sect E Struct Rep Online. 2011 Dec 21;68(Pt 1):o177. doi: 10.1107/S1600536811052767 (PMC3254516; doi:10.1107/S1600536811052767)
Supplement: Supplementary file 2 [file e-68-0o177-Isup2.hkl]

# 
# h,k,l, Fc-squared, Fo-squared, sigma(Fo-squared) and status flag 
# 
data_I
_shelx_title ' tricia5 in C2' 
_shelx_refln_list_code          4 
_shelx_F_calc_maximum      182.75 
_exptl_crystal_F_000       728.00 
_reflns_d_resolution_high  0.8348 
 
loop_ 
 _symmetry_equiv_pos_as_xyz 
 'x, y, z' 
 '-x, y, -z' 
 'x+1/2, y+1/2, z' 
 '-x+1/2, y+1/2, -z' 
 
_cell_length_a    20.3310 
_cell_length_b     5.0697 
_cell_length_c    17.5802 
_cell_angle_alpha  90.000 
_cell_angle_beta  108.489 
_cell_angle_gamma  90.000 
 
_shelx_F_squared_multiplier     1.000 
 
loop_ 
 _refln_index_h 
 _refln_index_k 
 _refln_index_l 
 _refln_F_squared_calc 
 _refln_F_squared_meas 
 _refln_F_squared_sigma 
 _refln_observed_status 
   2   0   0     1721.10     1510.03     69.16 o 
   4   0   0      236.13      216.39     19.76 o 
   6   0   0     8544.35     7212.50    146.84 o 
   8   0   0     4147.83     4451.58    188.11 o 
  10   0   0     2845.94     2805.06    209.69 o 
  12   0   0      122.39      122.99     45.57 o 
  14   0   0        0.99        3.89     28.95 o 
  16   0   0       30.35       39.48     34.08 o 
  18   0   0      235.58      122.63     38.26 o 
  20   0   0      279.82      211.94     41.16 o 
  22   0   0        5.64      -67.34     67.34 o 
   3   1   0     6040.13     7006.27    488.53 o 
   5   1   0    10051.66    10125.06    271.04 o 
   7   1   0      328.16      336.81     22.87 o 
   9   1   0      714.75      600.73     23.06 o 
  11   1   0      436.79      315.02     34.21 o 
  13   1   0      193.29      199.21     20.33 o 
  15   1   0      414.65      442.22     25.40 o 
  17   1   0       50.69       53.94     30.85 o 
  19   1   0      128.81      103.88     43.66 o 
  21   1   0        6.69       23.22     35.96 o 
   2   2   0      512.65      710.11     39.52 o 
   4   2   0      371.35      482.86     27.82 o 
   6   2   0     1096.28     1125.15     41.28 o 
   8   2   0      441.10      458.31     34.92 o 
  10   2   0     1021.06     1006.32     89.76 o 
  12   2   0     1462.00     1356.01     43.07 o 
  14   2   0       55.52       99.68     27.34 o 
  16   2   0      145.47      179.65     38.85 o 
  18   2   0       19.19       -0.17     39.82 o 
  20   2   0       12.46       55.41     44.18 o 
   3   3   0      350.36      461.31     38.31 o 
   5   3   0     1893.97     2559.85     80.85 o 
   7   3   0       99.53      136.74     63.31 o 
   9   3   0       89.67       98.70     29.49 o 
  11   3   0      189.03      169.27     39.11 o 
  13   3   0      300.12      320.95     65.53 o 
  15   3   0      789.22      644.22     63.71 o 
  17   3   0      226.61      197.17     41.73 o 
  19   3   0        3.41      -11.62     41.77 o 
   4   4   0       70.61      104.44     34.68 o 
   6   4   0      259.32      248.72     42.14 o 
   8   4   0      154.33      120.19     31.36 o 
  10   4   0      170.08      154.18     33.59 o 
  12   4   0      403.36      330.59     38.86 o 
  14   4   0      320.79      208.44     38.95 o 
  16   4   0       28.71       42.72     38.79 o 
   7   5   0        9.53      -12.28     50.61 o 
   9   5   0      185.03      103.04     33.64 o 
  11   5   0      157.26      114.31     36.11 o 
 -22   0   1        1.66      -42.74     68.15 o 
 -20   0   1        3.67      -20.06     36.70 o 
 -18   0   1        1.48      -28.05     34.97 o 
 -16   0   1      314.56      376.53     38.12 o 
 -14   0   1      313.55      313.33     33.92 o 
 -12   0   1      805.13      857.29     71.78 o 
 -10   0   1     2517.55     2689.77     68.87 o 
  -8   0   1      418.15      385.06     28.83 o 
  -6   0   1     9057.44     7500.68    152.07 o 
  -4   0   1    11879.27     9987.79    197.25 o 
  -2   0   1     2488.93     2038.48     46.17 o 
   4   0   1     4281.48     3807.98     81.52 o 
   6   0   1     1861.57     1481.06     52.02 o 
   8   0   1    17651.49    16243.14    576.03 o 
  10   0   1       83.11       72.58     42.74 o 
  12   0   1      119.04      130.23     28.29 o 
  14   0   1      347.20      347.02     53.63 o 
  16   0   1       25.65       16.06     33.58 o 
  18   0   1      122.35      101.26     69.16 o 
  20   0   1        3.15       51.78     38.38 o 
  22   0   1        3.21      -12.50     69.36 o 
 -23   1   1       18.95       17.19     44.23 o 
 -21   1   1       58.15       76.56     36.09 o 
 -19   1   1        6.54       16.99     40.67 o 
 -17   1   1      182.73      256.36     32.68 o 
 -15   1   1      635.59      563.41     26.96 o 
 -13   1   1      291.54      255.66     21.27 o 
 -11   1   1     1726.96     1684.80     40.74 o 
  -9   1   1      973.61      838.62     25.56 o 
  -7   1   1     1001.52      851.96     23.80 o 
  -5   1   1     1170.43     1170.93     30.77 o 
  -3   1   1    19244.32    21835.66   1412.15 o 
  -1   1   1     5367.82     8664.02    253.64 o 
   1   1   1     1668.44     2434.49     54.89 o 
   3   1   1     3498.00     4415.82     75.39 o 
   5   1   1      915.80      876.55     28.21 o 
   7   1   1      863.81      778.67     23.68 o 
   9   1   1      401.94      363.29     20.14 o 
  11   1   1      174.93      198.63     20.55 o 
  13   1   1      121.05      114.95     20.18 o 
  15   1   1       28.87       28.08     21.73 o 
  17   1   1        2.78       -5.63     30.09 o 
  19   1   1       35.69       15.23     44.94 o 
  21   1   1       18.76       64.08     36.73 o 
 -22   2   1        2.59      -22.93     46.20 o 
 -20   2   1       45.48       51.33     80.85 o 
 -18   2   1       30.93        8.67     40.56 o 
 -16   2   1      226.69      275.57     40.87 o 
 -14   2   1     1171.90     1190.71     53.50 o 
 -12   2   1      304.41      262.59     47.26 o 
 -10   2   1       31.22       -9.14     36.94 o 
  -8   2   1     1883.09     1930.73     71.85 o 
  -6   2   1      447.73      548.69     56.45 o 
  -4   2   1     4633.18     6764.42    206.06 o 
  -2   2   1     4168.61     7186.15    214.52 o 
   2   2   1      942.35     1261.34     52.82 o 
   4   2   1       59.83       60.96     20.05 o 
   6   2   1       46.09       52.92     17.26 o 
   8   2   1      262.54      279.36     27.45 o 
  10   2   1      157.13      160.56     23.02 o 
  12   2   1      268.23      343.27     42.42 o 
  14   2   1      359.12      322.29     31.25 o 
  16   2   1       67.40       52.74     37.27 o 
  18   2   1      181.48      126.20     42.13 o 
  20   2   1       13.47       -2.70     43.08 o 
 -19   3   1       36.75        8.75     42.34 o 
 -17   3   1       67.89       79.17     39.79 o 
 -15   3   1      531.33      520.85     57.46 o 
 -13   3   1      478.13      551.16     40.76 o 
 -11   3   1       91.80       25.33     32.86 o 
  -9   3   1       58.75       29.10     31.05 o 
  -7   3   1      759.00      743.47     38.03 o 
  -5   3   1      373.73      527.87     30.03 o 
  -3   3   1       54.67       87.50     31.05 o 
   3   3   1     1430.88     1933.13     71.37 o 
   5   3   1      767.39      906.86     62.50 o 
   7   3   1      431.93      491.09     85.08 o 
   9   3   1        1.64       -1.71     28.08 o 
  11   3   1      282.86      283.75     36.44 o 
  13   3   1      300.88      245.73     38.88 o 
  15   3   1      230.46      297.22     41.75 o 
  17   3   1       64.52       36.49     39.11 o 
  19   3   1       22.97       29.84     42.37 o 
 -16   4   1      234.11      206.33     40.90 o 
 -14   4   1       32.31      -11.00     35.11 o 
 -12   4   1       68.01       84.13     34.21 o 
 -10   4   1       61.14       73.52     30.94 o 
  -8   4   1      208.24      251.91     31.92 o 
  -6   4   1      451.51      471.56     68.95 o 
   6   4   1      207.76      176.22     30.36 o 
   8   4   1      174.43      110.26     31.79 o 
  10   4   1       85.67      100.41     34.22 o 
  12   4   1      512.49      483.41     42.02 o 
  14   4   1       80.49       55.93     37.62 o 
  16   4   1       81.53       25.05     42.14 o 
 -13   5   1       93.31       73.68     39.15 o 
 -11   5   1      174.17      188.29     44.15 o 
  -9   5   1       49.19       62.31     33.56 o 
  -7   5   1       35.57       79.70     31.17 o 
   7   5   1       17.95       86.14     39.52 o 
   9   5   1      120.38       70.04     34.34 o 
  11   5   1      279.44      215.73     37.81 o 
 -22   0   2       18.75       55.65     70.16 o 
 -20   0   2      193.85      188.63     40.79 o 
 -18   0   2       11.24       10.44     34.52 o 
 -12   0   2     2525.78     2514.05     68.40 o 
 -10   0   2     1346.21     1349.37     58.87 o 
  -8   0   2      184.14      166.38     22.97 o 
  -6   0   2      175.57      150.80     20.57 o 
  -4   0   2    27130.98    22123.12    560.71 o 
  -2   0   2     2501.25     2051.96     44.44 o 
   2   0   2     6873.19     5336.47    107.33 o 
   4   0   2       40.15       37.87     18.42 o 
   6   0   2      115.33      128.48     21.97 o 
   8   0   2      624.83      618.14     33.35 o 
  10   0   2        1.81        2.89     23.64 o 
  12   0   2       52.33       60.31     33.07 o 
  14   0   2      251.09      250.27     73.39 o 
  16   0   2       58.88      -35.89     35.89 o 
  18   0   2      214.29      173.12     39.04 o 
  20   0   2       90.95       66.95     44.15 o 
  22   0   2       15.32      -31.86     67.74 o 
 -23   1   2       66.51      118.84     45.86 o 
 -21   1   2       50.33       93.67     49.40 o 
 -19   1   2      101.03      149.53     34.74 o 
 -17   1   2      549.09      737.30     32.72 o 
 -15   1   2       58.97       37.60     21.72 o 
 -13   1   2      320.31      372.98     28.69 o 
 -11   1   2      661.17      575.57     39.88 o 
  -9   1   2      648.82      631.32     23.04 o 
  -7   1   2     1099.46      952.22     30.60 o 
  -5   1   2      879.91      822.06     52.24 o 
  -3   1   2     1486.29     1386.83     37.69 o 
  -1   1   2    10311.79    12681.11    567.36 o 
   1   1   2     1648.16     1778.71    111.20 o 
   3   1   2     3009.30     3054.10     58.94 o 
   5   1   2       56.05       48.18     11.61 o 
   7   1   2     1436.47     1320.23     30.27 o 
   9   1   2     1336.80     1373.73     61.17 o 
  11   1   2      316.64      301.29     20.91 o 
  13   1   2      160.03      128.85     21.00 o 
  15   1   2      265.50      186.17     24.78 o 
  17   1   2      142.78      118.69     32.75 o 
  19   1   2       36.89       42.63     34.14 o 
  21   1   2       25.89       24.01     36.17 o 
 -22   2   2        4.11      -10.76     44.96 o 
 -20   2   2       36.71       28.66     43.40 o 
 -18   2   2       61.06       53.71     40.56 o 
 -14   2   2      975.96      853.27     40.20 o 
 -12   2   2      491.44      475.76     28.15 o 
 -10   2   2      353.09      308.25     42.06 o 
  -8   2   2      350.39      366.20     21.47 o 
  -6   2   2     2353.11     2232.81     87.30 o 
  -4   2   2     1178.80     1359.28     40.68 o 
  -2   2   2      478.40      801.24     49.20 o 
   2   2   2     2094.45     3165.15     72.56 o 
   4   2   2     1360.28     1684.24     58.07 o 
   6   2   2      254.01      263.55     17.40 o 
   8   2   2      209.12      196.43     22.17 o 
  10   2   2      705.77      745.70     49.40 o 
  12   2   2      483.79      391.49     29.93 o 
  14   2   2      636.08      565.31     35.85 o 
  16   2   2       20.18       34.72     37.84 o 
  18   2   2       37.52       27.27     43.75 o 
  20   2   2       16.92       29.93     44.08 o 
 -19   3   2       46.59       30.03     41.85 o 
 -17   3   2       63.44       23.40     38.90 o 
 -15   3   2      128.51      236.73     40.09 o 
 -13   3   2      796.22      839.24     98.59 o 
 -11   3   2       16.59        7.97     32.66 o 
  -9   3   2      187.36      170.06     45.77 o 
  -7   3   2      355.16      353.53     29.57 o 
  -5   3   2      793.63     1093.69     39.61 o 
  -3   3   2       12.33      -10.48     31.45 o 
   3   3   2     1012.88     1264.56     57.66 o 
   5   3   2      894.48     1114.85     40.54 o 
   7   3   2      240.79      262.90     51.61 o 
   9   3   2       81.24       59.38     38.11 o 
  11   3   2     1580.66     1461.25    152.63 o 
  13   3   2      766.55      703.02     85.89 o 
  15   3   2      137.64       80.10     39.35 o 
  17   3   2       75.69       69.68     42.59 o 
  19   3   2       31.78       -3.15     42.87 o 
 -16   4   2      105.08       83.20     40.29 o 
 -14   4   2       75.19       67.41     37.17 o 
 -12   4   2       11.77       18.52     34.13 o 
 -10   4   2       56.67       27.62     31.51 o 
  -8   4   2      194.38      233.94     68.75 o 
  -6   4   2       25.61       -6.45     26.85 o 
  -4   4   2      139.41      174.20     41.94 o 
   4   4   2      240.66      244.36     38.71 o 
   6   4   2      303.00      341.39     88.51 o 
   8   4   2      231.87      246.27     47.58 o 
  10   4   2      111.47      137.75     41.33 o 
  12   4   2      216.75      145.44     38.05 o 
  14   4   2       25.97      -31.43     47.18 o 
  16   4   2        5.45       -5.91     61.49 o 
 -13   5   2       79.80       80.59     37.83 o 
 -11   5   2       76.04       45.04     35.42 o 
  -9   5   2       35.46      -27.25     33.97 o 
  -7   5   2        3.77      -13.16     30.91 o 
   7   5   2      507.00      457.27     52.42 o 
   9   5   2       70.77       28.13     34.50 o 
  11   5   2       44.83       23.74     37.05 o 
 -22   0   3        4.04      -71.78     71.78 o 
 -20   0   3       15.88       83.64     38.82 o 
 -16   0   3     1676.73     1713.69    137.50 o 
 -14   0   3     1612.35     1627.35     55.84 o 
 -12   0   3        8.38        1.30     94.36 o 
 -10   0   3       70.60       71.39     24.39 o 
  -8   0   3     2511.71     1898.99     93.15 o 
  -6   0   3     7432.37     6028.97    174.60 o 
  -4   0   3     1333.84     1114.95     35.74 o 
  -2   0   3       50.91       25.44     14.09 o 
   0   0   3      968.35      705.86     32.46 o 
   2   0   3     1515.41     1076.56     32.63 o 
   4   0   3     3800.84     2906.56    100.00 o 
   6   0   3      555.36      526.52     27.65 o 
   8   0   3      982.95      983.31     40.58 o 
  10   0   3     1026.91     1027.50     44.56 o 
  12   0   3        6.71       41.29     33.67 o 
  14   0   3      252.10      226.06     63.31 o 
  16   0   3      135.00       64.47     38.11 o 
  18   0   3        4.67      -19.78     36.06 o 
  20   0   3        2.90      -35.77     43.15 o 
 -23   1   3       32.68       56.97     39.37 o 
 -21   1   3      146.53      239.14     39.03 o 
 -19   1   3      140.92      200.26     37.89 o 
 -17   1   3      852.75      947.29     34.95 o 
 -15   1   3       80.63      105.81     51.21 o 
 -13   1   3      183.31      182.24     26.57 o 
 -11   1   3     2949.34     2783.66     49.84 o 
  -9   1   3      198.83      153.80     16.28 o 
  -7   1   3       38.65       41.78     17.32 o 
  -5   1   3     1321.81     1254.77     31.66 o 
  -3   1   3    11470.47    12759.94    208.12 o 
  -1   1   3    33398.41    39123.95    626.85 o 
   1   1   3      545.06      540.80     24.05 o 
   3   1   3      839.49      620.81     18.39 o 
   5   1   3     1392.16     1282.99     27.65 o 
   7   1   3      697.99      737.35     24.96 o 
   9   1   3      660.16      663.73     25.17 o 
  11   1   3      233.65      249.34     27.16 o 
  13   1   3       40.70       37.12     21.36 o 
  15   1   3      200.60      208.28     26.25 o 
  17   1   3       24.47      -10.58     31.14 o 
  19   1   3        3.49      -13.58     33.73 o 
  21   1   3       12.41       52.93     41.61 o 
 -22   2   3       47.84       84.69     48.06 o 
 -20   2   3       11.35       38.41     43.21 o 
 -18   2   3      130.96      222.84     42.15 o 
 -16   2   3     1430.73     1557.13     96.78 o 
 -14   2   3       24.93       60.12     37.65 o 
 -12   2   3       22.28       11.62     21.08 o 
 -10   2   3      479.00      410.30     35.31 o 
  -8   2   3       20.63      -24.85     24.85 o 
  -6   2   3     3479.05     4353.07    206.26 o 
  -4   2   3     4262.66     5835.16    436.91 o 
  -2   2   3      992.37     1101.29     35.25 o 
   0   2   3      238.35      299.09     15.45 o 
   2   2   3     1753.72     2114.12    179.37 o 
   4   2   3     2303.37     2714.97     51.55 o 
   6   2   3      112.30       98.90     17.83 o 
   8   2   3      321.89      329.05     23.95 o 
  10   2   3       99.64       73.55     23.80 o 
  12   2   3      379.70      307.58     30.32 o 
  14   2   3      818.23      789.24     41.09 o 
  16   2   3      119.17       79.18     40.99 o 
  18   2   3       53.61       61.45     43.23 o 
  20   2   3       17.52        3.86     43.98 o 
 -19   3   3       21.14      -22.73     41.14 o 
 -17   3   3       17.43      -18.53     38.46 o 
 -15   3   3      143.10      163.97     39.10 o 
 -13   3   3        0.62       24.94     33.64 o 
 -11   3   3      723.73      722.75     89.32 o 
  -9   3   3       40.18       48.98     28.76 o 
  -7   3   3      539.55      775.18     54.44 o 
  -5   3   3     1200.61     1758.96    117.34 o 
  -3   3   3      364.40      482.28     41.13 o 
   3   3   3      480.99      625.83     46.37 o 
   5   3   3       52.06       29.44     37.90 o 
   7   3   3      119.28      115.73     21.21 o 
   9   3   3       41.86       92.78     31.59 o 
  11   3   3     1006.87     1061.90    101.41 o 
  13   3   3      358.25      290.98     41.03 o 
  15   3   3      166.43      148.03     41.06 o 
  17   3   3       52.84      -23.08     41.20 o 
 -18   4   3       57.26      209.68     66.13 o 
 -16   4   3       74.71       82.68     39.72 o 
 -14   4   3       37.26       32.36     36.74 o 
 -12   4   3       18.55       40.38     34.88 o 
 -10   4   3       34.86        6.68     30.98 o 
  -8   4   3      211.56      209.28     32.66 o 
  -6   4   3      434.71      487.19     34.49 o 
  -4   4   3      312.51      457.27     45.57 o 
   4   4   3      464.25      526.23     48.39 o 
   6   4   3      487.44      541.95     87.30 o 
   8   4   3      251.89      315.06     82.26 o 
  10   4   3      171.62      150.64     39.32 o 
  12   4   3      147.11       73.79     67.14 o 
  14   4   3      135.30       75.15     39.74 o 
 -13   5   3       27.18       -9.78     36.78 o 
 -11   5   3       54.17       73.37     36.91 o 
  -9   5   3       86.12       80.42     35.46 o 
  -7   5   3       41.26        7.44     31.10 o 
   5   5   3       21.19      -39.92     39.92 o 
   7   5   3       67.23       80.20     33.36 o 
   9   5   3      120.98       73.30     36.07 o 
  11   5   3       54.16        3.02     37.92 o 
 -24   0   4       11.44       72.99     77.83 o 
 -22   0   4       27.46       32.66     75.41 o 
 -20   0   4      496.65      572.64     48.18 o 
 -18   0   4     1454.85     1723.23    116.74 o 
 -16   0   4        4.80       30.79     33.07 o 
 -14   0   4       73.05      152.99     47.18 o 
 -12   0   4      843.45      765.53     39.33 o 
 -10   0   4      546.02      525.66     31.39 o 
  -8   0   4     2602.52     2255.27     57.83 o 
  -6   0   4      579.78      521.13     28.48 o 
  -4   0   4      272.65      257.17     21.08 o 
  -2   0   4     7963.38     6409.35    129.05 o 
   0   0   4      674.75      405.66     29.44 o 
   2   0   4    12514.80     9015.10    179.35 o 
   4   0   4      402.43      353.64     37.50 o 
   6   0   4      400.30      390.37     26.92 o 
   8   0   4     1191.73     1239.25     53.43 o 
  10   0   4      211.82      220.92     47.99 o 
  12   0   4      760.71      810.78     43.92 o 
  14   0   4       95.98      134.26     39.92 o 
  16   0   4      119.35       94.55     37.54 o 
  18   0   4        1.03       13.25     37.39 o 
  20   0   4       77.42       63.31     67.74 o 
 -23   1   4       68.11      136.38     39.92 o 
 -21   1   4      101.68      163.52     39.06 o 
 -19   1   4      181.69      171.13     36.99 o 
 -17   1   4      587.38      861.49     44.70 o 
 -15   1   4      451.91      683.82     61.69 o 
 -13   1   4      362.48      435.66     23.09 o 
 -11   1   4       38.43       24.92     16.63 o 
  -9   1   4     1655.16     1620.90     42.60 o 
  -7   1   4      505.20      420.33     17.94 o 
  -5   1   4      215.51      219.27     22.98 o 
  -3   1   4    25701.23    26761.27    804.69 o 
  -1   1   4      451.02      410.27     18.37 o 
   1   1   4     1170.94      930.40     31.11 o 
   3   1   4     1451.59     1432.61     34.06 o 
   5   1   4     1614.57     1628.75     32.38 o 
   7   1   4     4304.59     4547.76     84.07 o 
   9   1   4      374.95      350.98     24.85 o 
  11   1   4      400.25      415.85     24.25 o 
  13   1   4        3.72       14.04     31.14 o 
  15   1   4       30.64       10.49     23.97 o 
  17   1   4      162.70       93.88     34.86 o 
  19   1   4        7.67      -24.98     34.71 o 
 -22   2   4       99.53       54.21     47.17 o 
 -20   2   4       33.82       38.71     43.17 o 
 -18   2   4      443.43      428.89     46.59 o 
 -16   2   4      259.98      281.37     41.17 o 
 -14   2   4      617.98      517.27     35.47 o 
 -12   2   4        5.24       -4.36     21.30 o 
 -10   2   4      191.02      194.01     22.54 o 
  -8   2   4     2778.90     2981.45     78.10 o 
  -6   2   4       19.09       25.48     23.61 o 
  -4   2   4      750.82     1071.06     73.59 o 
  -2   2   4      430.41      517.00     26.15 o 
   0   2   4     1647.09     2166.81    190.73 o 
   2   2   4      377.14      384.76     21.07 o 
   4   2   4     1235.62     1482.74     34.97 o 
   6   2   4      525.07      511.00     33.05 o 
   8   2   4      378.16      474.31     46.74 o 
  10   2   4      360.57      424.57     34.42 o 
  12   2   4      748.80      778.01     58.59 o 
  14   2   4       90.68       76.41     30.48 o 
  16   2   4       92.34      114.74     42.87 o 
  18   2   4        7.44      -12.95     43.49 o 
 -21   3   4       13.56       33.91     56.66 o 
 -19   3   4       44.71       37.62     42.37 o 
 -17   3   4       14.51      -25.33     38.04 o 
 -15   3   4       79.59      135.22     38.25 o 
 -13   3   4      199.27      224.10     36.82 o 
 -11   3   4      147.49       86.71     32.95 o 
  -9   3   4       87.18      121.52     29.45 o 
  -7   3   4       68.01       65.49     27.52 o 
  -5   3   4       65.16       92.47     26.01 o 
  -3   3   4      415.32      518.07     31.22 o 
  -1   3   4     1634.12     1977.40     52.01 o 
   1   3   4      102.75      151.62     33.47 o 
   3   3   4       57.59       64.34     19.39 o 
   5   3   4        7.83        2.61     22.15 o 
   7   3   4      238.22      277.01     24.28 o 
   9   3   4      166.79      145.80     66.53 o 
  11   3   4      161.65      123.47     37.19 o 
  13   3   4      358.88      231.01     41.77 o 
  15   3   4       26.59       30.43     39.47 o 
  17   3   4       44.48       32.58     42.63 o 
 -18   4   4      218.82      167.55     43.24 o 
 -16   4   4       36.26       53.68     38.67 o 
 -14   4   4       82.71       97.76     37.26 o 
 -12   4   4      476.20      442.12     78.43 o 
 -10   4   4       27.36       76.14     33.02 o 
  -8   4   4      591.84      580.75     39.60 o 
  -6   4   4      566.13      626.56     43.75 o 
  -4   4   4      599.21      667.08     38.17 o 
   4   4   4       38.14       72.18     40.73 o 
   6   4   4       23.71      -28.89     28.89 o 
   8   4   4      140.83      156.71     25.69 o 
  10   4   4       48.59        6.22     35.06 o 
  12   4   4      132.47       97.07     38.34 o 
  14   4   4       16.27       13.47     39.62 o 
 -13   5   4       29.77      -25.49     38.06 o 
 -11   5   4       88.39       90.49     38.37 o 
  -9   5   4       74.57       53.72     35.54 o 
  -7   5   4       10.89       36.87     32.86 o 
  -5   5   4      162.27      203.64     44.36 o 
   5   5   4      107.68       68.55     43.95 o 
   7   5   4       24.69        1.96     33.36 o 
   9   5   4       40.44       24.58     36.64 o 
 -24   0   5       24.29       59.28     77.83 o 
 -22   0   5      103.19      277.43     82.66 o 
 -20   0   5      171.24      386.10     48.39 o 
 -18   0   5      105.31      156.93     38.32 o 
 -16   0   5       11.66       93.99     54.84 o 
 -14   0   5      622.77      745.26     41.75 o 
 -12   0   5       28.90       20.16     41.33 o 
 -10   0   5        0.86      -19.23     22.46 o 
  -8   0   5       25.55       -1.09     21.29 o 
  -6   0   5     4107.46     3841.88     84.68 o 
  -4   0   5     5039.91     3908.71    116.94 o 
  -2   0   5     6955.12     5578.70    115.69 o 
   0   0   5     5981.24     4456.80     94.21 o 
   2   0   5     1849.22     1500.05     53.63 o 
   4   0   5      634.31      548.63     41.74 o 
   6   0   5       71.30       21.37     38.31 o 
   8   0   5        0.01      -23.16     23.16 o 
  10   0   5      256.72      237.99     31.67 o 
  12   0   5        8.45      -31.29     31.29 o 
  14   0   5        0.89       55.04     36.14 o 
  16   0   5      437.66      410.37     50.20 o 
  18   0   5        5.98       25.02     40.18 o 
  20   0   5        0.15      -44.36     66.94 o 
 -23   1   5      125.19      187.35     41.02 o 
 -21   1   5       96.57      132.91     46.72 o 
 -19   1   5        9.63       62.61     42.32 o 
 -17   1   5      774.77     1211.04     38.83 o 
 -15   1   5     1061.31     1044.06     33.98 o 
 -13   1   5      228.80      200.07     20.50 o 
 -11   1   5      228.49      192.32     18.68 o 
  -9   1   5      394.47      336.50     19.50 o 
  -7   1   5     2447.91     2263.59    133.63 o 
  -5   1   5     1706.37     1696.95     39.88 o 
  -3   1   5     2474.00     2396.26     48.05 o 
  -1   1   5     2143.80     1989.51     33.87 o 
   1   1   5     1379.73     1242.09     80.65 o 
   3   1   5      297.63      270.10     18.96 o 
   5   1   5     1155.14     1081.09     35.17 o 
   7   1   5       76.15       82.72     19.55 o 
   9   1   5      279.92      318.11     21.72 o 
  11   1   5      625.44      646.26     29.22 o 
  13   1   5       41.99       15.96     22.99 o 
  15   1   5       43.59       10.75     32.04 o 
  17   1   5       36.86       25.45     34.56 o 
  19   1   5       37.04       -0.67     50.34 o 
 -22   2   5        1.82      102.19     75.61 o 
 -20   2   5       65.57        5.06     45.40 o 
 -18   2   5       47.63       54.67     41.06 o 
 -16   2   5      176.05      278.70     46.98 o 
 -14   2   5      161.06      160.27     28.61 o 
 -12   2   5       50.45       58.39     22.49 o 
 -10   2   5       79.10       49.96     19.81 o 
  -8   2   5      201.64      248.58     29.41 o 
  -6   2   5      927.95     1099.68     45.14 o 
  -4   2   5     1374.63     1585.03     48.72 o 
  -2   2   5      328.46      336.82     31.65 o 
   0   2   5     1277.55     1337.28     39.61 o 
   2   2   5      645.92      644.94     21.85 o 
   4   2   5      358.06      462.05     21.62 o 
   6   2   5      369.51      360.99     27.01 o 
   8   2   5      853.36      772.36     33.42 o 
  10   2   5      227.20      251.97     27.89 o 
  12   2   5      371.83      412.45     34.33 o 
  14   2   5       40.27       39.25     31.08 o 
  16   2   5       30.12       64.07     56.05 o 
  18   2   5        2.46        4.13     58.27 o 
 -21   3   5       35.23       -7.91     44.78 o 
 -19   3   5       38.16       36.97     43.44 o 
 -17   3   5        7.76        2.62     39.89 o 
 -15   3   5      188.77      144.85     39.67 o 
 -13   3   5      207.64      225.00     37.43 o 
 -11   3   5      347.73      352.27     37.03 o 
  -9   3   5       47.58       43.95     30.33 o 
  -7   3   5     1193.43     1368.76    110.49 o 
  -5   3   5      474.38      601.33     65.53 o 
  -3   3   5      204.83      264.06     32.06 o 
  -1   3   5      112.85      176.30     68.55 o 
   1   3   5      489.74      553.43     23.29 o 
   3   3   5      155.78      179.15     21.92 o 
   5   3   5      364.23      425.89     38.31 o 
   7   3   5      255.45      227.58     38.91 o 
   9   3   5       60.43       84.52     28.19 o 
  11   3   5      103.56       94.72     37.61 o 
  13   3   5       56.96       36.38     46.78 o 
  15   3   5      145.56      109.50     43.27 o 
  17   3   5       17.65      -42.47     42.47 o 
 -18   4   5        3.54      -16.49     56.05 o 
 -16   4   5       38.04       27.08     39.27 o 
 -14   4   5      211.81      129.31     39.21 o 
 -12   4   5       59.47      100.41     37.03 o 
 -10   4   5      108.12       57.29     36.69 o 
  -8   4   5      204.70      224.92     35.42 o 
  -6   4   5      800.29      900.53     46.13 o 
  -4   4   5      665.35      794.66     61.49 o 
  -2   4   5       14.48       46.37     39.92 o 
   2   4   5      227.25      206.22     43.15 o 
   4   4   5       36.65       33.47     41.53 o 
   6   4   5      174.49      209.17     40.53 o 
   8   4   5      292.72      263.87     31.71 o 
  10   4   5      559.12      395.09    110.29 o 
  12   4   5        3.85       31.83     37.59 o 
  14   4   5        3.55       58.63     40.77 o 
 -13   5   5       21.14      -27.27     46.17 o 
 -11   5   5       53.19       61.46     37.89 o 
  -9   5   5      381.37      399.54     40.70 o 
  -7   5   5      350.88      381.60     41.53 o 
  -5   5   5       33.06        7.91     31.63 o 
   5   5   5      121.38       81.67     34.28 o 
   7   5   5      142.41      134.92     70.37 o 
   9   5   5      138.81       83.28     37.63 o 
 -24   0   6        1.56       54.84     77.42 o 
 -22   0   6      141.48      149.60     78.23 o 
 -20   0   6      405.99      561.48     47.59 o 
 -18   0   6       87.77      112.44     50.41 o 
 -16   0   6       69.43       63.43     32.61 o 
 -14   0   6      176.73      189.33     31.85 o 
 -12   0   6      547.39      545.41     62.70 o 
 -10   0   6      929.44     1032.82     59.48 o 
  -8   0   6      103.63       80.13     30.24 o 
  -6   0   6      731.86      568.48     64.12 o 
  -4   0   6      512.74      464.13     26.45 o 
  -2   0   6     2059.59     1838.08     94.76 o 
   0   0   6     2280.43     1831.62     48.80 o 
   2   0   6     4131.05     3855.78    112.50 o 
   4   0   6        6.93       32.21     22.67 o 
   6   0   6      582.47      589.94     49.60 o 
   8   0   6      953.16     1130.18     45.73 o 
  10   0   6        0.33      -28.74     28.74 o 
  12   0   6        9.86        0.36     33.14 o 
  14   0   6       22.59       35.40     37.11 o 
  16   0   6        2.76       35.31     40.30 o 
  18   0   6        3.48       31.04     48.59 o 
 -23   1   6       10.19       71.70     42.22 o 
 -21   1   6       33.36       78.78     42.07 o 
 -17   1   6      935.36     1078.50     45.53 o 
 -15   1   6      220.88      276.36     23.88 o 
 -13   1   6       62.49       86.98     23.11 o 
 -11   1   6      704.76      627.49     25.54 o 
  -9   1   6      693.21      648.74     22.83 o 
  -7   1   6     4088.83     4325.95     84.40 o 
  -5   1   6     3919.51     4008.50     89.52 o 
  -3   1   6     1708.90     1479.51     29.29 o 
  -1   1   6     1963.17     1793.31     36.11 o 
   1   1   6       99.61       85.69     20.70 o 
   3   1   6     1381.12     1498.80     37.34 o 
   5   1   6      459.72      523.65     25.68 o 
   7   1   6      792.14      733.90     26.47 o 
   9   1   6       34.73        8.15     19.30 o 
  11   1   6      774.26      838.11     33.54 o 
  13   1   6      365.56      319.80     27.91 o 
  15   1   6       14.59       35.57     34.17 o 
  17   1   6       45.29       81.34     45.12 o 
  19   1   6        0.14       16.17     37.35 o 
 -22   2   6       69.71      101.54     48.73 o 
 -20   2   6        7.47      -40.94     43.80 o 
 -18   2   6       12.87      100.83     42.97 o 
 -16   2   6      422.41      396.69     45.28 o 
 -14   2   6      654.86      697.93     36.65 o 
 -12   2   6      671.82      753.01     34.46 o 
 -10   2   6      425.35      477.38     45.73 o 
  -8   2   6     1758.43     1817.33     58.48 o 
  -6   2   6     1467.39     1577.18     58.07 o 
  -4   2   6     2801.65     2980.08     97.01 o 
  -2   2   6      167.40      267.73     25.00 o 
   0   2   6      573.11      578.37     28.55 o 
   2   2   6     1314.28     1308.30     29.80 o 
   4   2   6      620.50      636.15     27.09 o 
   6   2   6      151.66      201.78     22.65 o 
   8   2   6       69.26       53.13     19.44 o 
  10   2   6      206.93      207.37     29.26 o 
  12   2   6      859.90      943.04     62.89 o 
  14   2   6        0.26      -32.63     40.38 o 
  16   2   6       45.64       -4.63     43.33 o 
  18   2   6       16.97        3.52     46.50 o 
 -21   3   6       82.00       94.25     45.47 o 
 -19   3   6       11.58       50.64     52.42 o 
 -17   3   6       92.36      150.86     42.67 o 
 -15   3   6      113.80      111.83     39.43 o 
 -13   3   6       98.41       90.36     36.66 o 
 -11   3   6      338.25      346.28     39.48 o 
  -9   3   6       59.68       58.79     33.07 o 
  -7   3   6      107.11      110.78     30.48 o 
  -5   3   6      595.28      906.53     87.10 o 
  -3   3   6      637.41      717.83     68.35 o 
  -1   3   6      229.46      252.17     25.38 o 
   1   3   6       94.35      104.65     20.37 o 
   3   3   6        6.95        4.36     25.49 o 
   5   3   6       22.54       33.38     25.29 o 
   7   3   6       93.93       99.83     46.37 o 
   9   3   6      165.46      141.72     37.50 o 
  11   3   6        5.71      -15.46     87.70 o 
  13   3   6       72.40      121.45     41.49 o 
  15   3   6       19.91       17.25     41.75 o 
 -18   4   6        6.04      -14.74     41.91 o 
 -16   4   6      156.39      170.94     42.94 o 
 -14   4   6       49.72       60.49     39.15 o 
 -12   4   6      506.81      513.49     69.76 o 
 -10   4   6      240.53      256.87     38.09 o 
  -8   4   6      313.40      322.56     37.24 o 
  -6   4   6       14.79       21.68     44.56 o 
  -4   4   6      634.65      761.56     44.41 o 
  -2   4   6      765.45      953.63     72.78 o 
   0   4   6      844.94      757.87     79.64 o 
   2   4   6      445.90      472.77     26.20 o 
   4   4   6      109.11       85.83     25.51 o 
   6   4   6       10.69       -2.58     27.56 o 
   8   4   6      129.53      109.20     26.52 o 
  10   4   6      137.88      104.96     38.35 o 
  12   4   6       45.32       34.74     39.62 o 
 -13   5   6        1.95       62.13     40.91 o 
 -11   5   6      177.78      127.21     42.14 o 
  -9   5   6       54.73       77.42     37.49 o 
  -7   5   6       60.08       81.61     52.22 o 
  -5   5   6       34.33       52.49     34.35 o 
  -3   5   6      307.82      322.67     49.40 o 
   1   5   6        8.79        1.21     27.82 o 
   5   5   6       70.62       22.52     32.13 o 
   7   5   6       19.06        0.57     26.38 o 
 -24   0   7       27.34      194.36     85.49 o 
 -22   0   7        5.34       29.03     74.20 o 
 -20   0   7        1.13      102.61     39.50 o 
 -16   0   7       31.23       42.77     37.90 o 
 -14   0   7      826.48      787.75     43.30 o 
 -12   0   7       70.05       79.69     41.94 o 
 -10   0   7      220.05      189.22     26.09 o 
  -8   0   7      150.36      116.98     23.56 o 
  -6   0   7     1461.18     1164.11     48.79 o 
  -4   0   7     1551.51     1415.21     52.82 o 
  -2   0   7     1352.68     1272.62     85.29 o 
   0   0   7      831.11      720.83     33.02 o 
   2   0   7      484.32      510.10     35.49 o 
   4   0   7      108.19      120.50     24.34 o 
   6   0   7     2469.62     2998.09    115.33 o 
   8   0   7      553.99      565.34     57.26 o 
  10   0   7       26.91       28.60     30.33 o 
  12   0   7      110.92      187.36     61.09 o 
  14   0   7        2.80       12.55     38.46 o 
  16   0   7        5.01      -40.21     40.21 o 
  18   0   7        8.08      -17.88     42.32 o 
 -23   1   7       26.43       39.20     81.86 o 
 -21   1   7       60.17       73.93     38.27 o 
 -19   1   7     1008.10     1236.97     53.93 o 
 -17   1   7       74.75      137.41     25.19 o 
 -15   1   7      163.58      209.69     23.06 o 
 -13   1   7        1.73       15.53     17.94 o 
 -11   1   7       26.86        5.15     17.72 o 
  -9   1   7     3745.89     4012.33     79.54 o 
  -7   1   7      584.89      554.68     20.66 o 
  -5   1   7     2126.04     2142.95     39.05 o 
  -3   1   7      485.21      479.06     20.78 o 
  -1   1   7     3211.28     3183.41     51.75 o 
   1   1   7      783.08      727.37     45.36 o 
   3   1   7      619.75      565.41     26.94 o 
   5   1   7       26.76      -14.03     25.78 o 
   7   1   7      479.95      478.51     23.31 o 
   9   1   7      153.54      182.13     31.33 o 
  11   1   7      418.64      524.20     31.19 o 
  13   1   7       51.98       35.17     25.27 o 
  15   1   7      105.92       59.31     36.01 o 
  17   1   7       57.98       87.53     37.57 o 
 -22   2   7        4.49       79.10     49.79 o 
 -20   2   7       10.64       -9.49     46.12 o 
 -18   2   7      257.09      220.03     46.10 o 
 -16   2   7      118.86       69.98     58.67 o 
 -14   2   7      398.13      453.88     52.79 o 
 -12   2   7       85.55       83.21     25.08 o 
 -10   2   7      356.15      442.84     32.20 o 
  -8   2   7      162.11      202.35     22.56 o 
  -6   2   7     2133.19     2447.13     68.80 o 
  -4   2   7     9040.19    10313.51    238.98 o 
  -2   2   7      639.27      653.80     51.21 o 
   0   2   7      120.46      128.56     22.97 o 
   2   2   7      273.43      245.05     18.80 o 
   4   2   7     1254.87     1317.52     40.36 o 
   6   2   7       68.98       72.99     16.96 o 
   8   2   7       92.08      110.22     25.39 o 
  10   2   7      903.41     1032.77     44.75 o 
  12   2   7      253.63      300.65     34.53 o 
  14   2   7      237.38      250.09     55.24 o 
  16   2   7        7.54       -0.45     44.31 o 
 -21   3   7       53.72       40.25     92.34 o 
 -19   3   7       98.97       95.10     45.18 o 
 -17   3   7      313.13      234.80     44.95 o 
 -15   3   7       10.94      -26.97     39.61 o 
 -13   3   7      195.71      151.31     47.78 o 
 -11   3   7      287.88      287.73     40.07 o 
  -9   3   7      100.94      130.41     33.87 o 
  -7   3   7       15.53      -21.63     30.72 o 
  -5   3   7       33.81       16.64     28.63 o 
  -3   3   7       34.73       55.02     27.30 o 
  -1   3   7        2.15      -22.30     22.30 o 
   1   3   7      257.13      276.08     25.94 o 
   3   3   7      100.42       93.68     32.06 o 
   5   3   7       14.49        5.28     25.95 o 
   7   3   7       45.25       90.72     30.33 o 
   9   3   7       25.47        4.85     26.30 o 
  11   3   7       61.05      -21.88     37.27 o 
  13   3   7       28.16       66.08     40.91 o 
  15   3   7        2.25        5.51     43.62 o 
 -18   4   7       33.12       25.40     65.73 o 
 -16   4   7       65.84       66.39     43.55 o 
 -14   4   7      259.79      185.69     45.97 o 
 -12   4   7        0.70      -49.75     63.71 o 
 -10   4   7      151.18      145.56     54.44 o 
  -8   4   7      129.62      128.42     36.45 o 
  -6   4   7       57.21       48.04     34.35 o 
  -4   4   7      346.01      446.71     37.03 o 
  -2   4   7      289.21      295.44     31.10 o 
   0   4   7      207.24      218.93     25.08 o 
   2   4   7       13.36      -16.74     20.82 o 
   4   4   7       36.23       26.87     25.63 o 
   6   4   7      254.62      251.47     31.38 o 
   8   4   7      236.37      208.59     46.26 o 
  10   4   7       15.88       37.20     37.32 o 
  12   4   7       71.49       87.26     40.76 o 
 -11   5   7      123.08      186.11     42.18 o 
  -9   5   7      193.55      203.29     41.62 o 
  -7   5   7       20.71        5.46     39.92 o 
  -5   5   7      106.98      127.84     35.25 o 
  -3   5   7      187.17      194.70     31.58 o 
   1   5   7      137.83       89.10     26.10 o 
   3   5   7        9.16       -3.42     25.66 o 
   5   5   7       19.30       15.87     27.82 o 
   7   5   7      132.49      120.87     27.23 o 
 -24   0   8        2.71       98.39     83.87 o 
 -22   0   8       32.13       85.49     80.24 o 
 -20   0   8      379.72      379.83     45.05 o 
 -18   0   8     1056.43     1156.75     56.83 o 
 -16   0   8       26.10       11.37     33.28 o 
 -14   0   8      106.58       97.70     31.33 o 
 -12   0   8      317.60      260.48     35.49 o 
 -10   0   8      177.79      201.06     50.81 o 
  -8   0   8      502.30      531.80     31.90 o 
  -6   0   8     1026.80      913.29     37.14 o 
  -4   0   8       88.70       78.79     48.59 o 
  -2   0   8      264.28      247.26     25.40 o 
   0   0   8     5968.93     6047.44    194.56 o 
   2   0   8     2776.89     2672.27     86.70 o 
   4   0   8       12.11       -9.74     23.31 o 
   6   0   8      687.39      699.62     64.52 o 
   8   0   8        1.48      -10.08     45.97 o 
  10   0   8       27.40       20.55     32.55 o 
  12   0   8      111.73      142.17     39.63 o 
  14   0   8       48.52       59.99     39.55 o 
  16   0   8        4.05       12.81     41.85 o 
  18   0   8        4.74       -6.45     67.34 o 
 -23   1   8       25.49      111.25     67.34 o 
 -21   1   8      160.22       84.87     39.58 o 
 -19   1   8      217.68      297.56     46.55 o 
 -17   1   8      302.13      298.44     36.22 o 
 -15   1   8       93.07       75.69     21.27 o 
 -13   1   8       59.59       35.69     18.00 o 
 -11   1   8      280.92      300.15     27.34 o 
  -9   1   8      535.74      553.91     21.99 o 
  -7   1   8      164.22      168.39     16.66 o 
  -5   1   8      793.54      633.41     35.99 o 
  -3   1   8      374.03      372.75     18.55 o 
  -1   1   8     2893.38     3003.08     66.87 o 
   1   1   8       42.39       32.46     17.59 o 
   3   1   8      239.44      253.48     22.03 o 
   5   1   8       59.30       56.84     22.11 o 
   7   1   8     1182.86     1173.90     40.46 o 
   9   1   8       74.73       38.17     26.00 o 
  11   1   8      466.97      558.14     30.78 o 
  13   1   8      297.80      378.83     53.74 o 
  15   1   8       25.92       36.41     46.54 o 
  17   1   8        2.79      -36.64     36.64 o 
 -22   2   8        5.15       63.97     49.86 o 
 -20   2   8       53.95      -34.28     47.54 o 
 -18   2   8       22.70       87.01     45.42 o 
 -16   2   8      179.65      119.96     79.44 o 
 -14   2   8       93.99       75.32     28.06 o 
 -12   2   8       27.20       26.91     24.49 o 
 -10   2   8      227.35      204.49     25.26 o 
  -8   2   8      846.20      945.65     36.42 o 
  -6   2   8      395.08      401.56     25.61 o 
  -4   2   8      182.91      193.19     21.53 o 
  -2   2   8      861.41      898.76     81.05 o 
   0   2   8      437.66      397.30     29.02 o 
   2   2   8       57.77       26.12     17.89 o 
   4   2   8      421.47      480.18     49.50 o 
   6   2   8      101.81      102.63     18.32 o 
   8   2   8       75.97       70.73     26.20 o 
  10   2   8       71.18        8.77     38.18 o 
  12   2   8      276.22      310.10     35.86 o 
  14   2   8        6.57      -16.15     42.02 o 
  16   2   8        2.37       33.99     46.72 o 
 -19   3   8       19.06       82.80     47.31 o 
 -17   3   8       97.14      101.68     45.47 o 
 -15   3   8       65.10        2.06     41.56 o 
 -13   3   8      119.94       49.32     58.67 o 
 -11   3   8      147.59      123.08     37.89 o 
  -9   3   8      399.47      268.24     39.60 o 
  -7   3   8      200.51      168.99     35.01 o 
  -5   3   8      720.20      703.07     73.39 o 
  -3   3   8      142.34      125.76     28.58 o 
  -1   3   8      388.79      397.50     28.85 o 
   1   3   8      124.18      148.39     28.04 o 
   3   3   8       71.81       89.57     23.54 o 
   5   3   8      184.99      238.22     30.61 o 
   7   3   8      383.01      389.38     35.34 o 
   9   3   8      444.66      403.75     39.32 o 
  11   3   8      371.75      373.05     44.10 o 
  13   3   8       43.25       59.54     42.00 o 
  15   3   8       21.26       16.55     44.04 o 
 -16   4   8        7.76      -17.42     42.13 o 
 -14   4   8       28.29       -6.17     40.01 o 
 -12   4   8      159.44      144.37     62.70 o 
 -10   4   8       73.73      -23.02     38.50 o 
  -8   4   8      107.74       88.39     37.30 o 
  -6   4   8       25.94      -27.86     34.16 o 
  -4   4   8      862.42      862.83     46.20 o 
  -2   4   8      412.67      422.76     32.75 o 
   0   4   8       75.43       73.71     26.97 o 
   2   4   8      139.20      142.34     23.36 o 
   4   4   8       71.96       75.09     27.00 o 
   6   4   8      100.23       70.62     30.58 o 
   8   4   8      255.27      232.08     32.73 o 
  10   4   8        3.72        2.03     29.04 o 
  12   4   8       12.57       27.42     56.86 o 
 -11   5   8       39.63       67.00     43.33 o 
  -9   5   8       22.66       79.26     40.54 o 
  -7   5   8       92.91      160.70     38.93 o 
  -5   5   8      110.65      129.35     54.03 o 
  -3   5   8      157.11      142.95     31.64 o 
  -1   5   8       52.87       41.70     26.32 o 
   1   5   8       63.00       53.28     58.67 o 
   3   5   8       45.72       44.69     26.85 o 
   5   5   8      106.74       54.70     37.70 o 
 -24   0   9       53.36       92.75     84.68 o 
 -22   0   9        0.00      185.89     85.08 o 
 -18   0   9      394.79      548.56     44.51 o 
 -16   0   9        2.54      -31.60     31.60 o 
 -14   0   9       13.25      -28.11     28.11 o 
 -12   0   9      504.63      481.93     33.83 o 
 -10   0   9     2003.76     1627.91     52.17 o 
  -8   0   9      121.31      186.65     52.62 o 
  -6   0   9      307.94      359.66     32.26 o 
  -4   0   9     1446.41     1371.09     87.50 o 
  -2   0   9     1067.48      985.66    116.54 o 
   0   0   9        0.10      -12.74     23.42 o 
   2   0   9      573.24      575.42     43.55 o 
   4   0   9      285.00      277.30     40.32 o 
   6   0   9      282.30      332.27     54.03 o 
   8   0   9     2046.21     2396.46    110.89 o 
  10   0   9      179.17      233.08     78.43 o 
  12   0   9        0.07       44.81     47.58 o 
  14   0   9        0.03       54.89     41.50 o 
  16   0   9        3.63      -38.46     42.23 o 
 -23   1   9       22.24       46.13     47.44 o 
 -21   1   9        4.57       22.11     38.01 o 
 -19   1   9      289.12      291.78     37.56 o 
 -17   1   9       88.84       80.96     31.58 o 
 -15   1   9      123.33      160.73     22.27 o 
 -13   1   9      251.56      286.27     21.97 o 
 -11   1   9       12.45      -13.28     16.66 o 
  -9   1   9     1079.64     1119.69     29.61 o 
  -7   1   9      287.23      344.91     19.62 o 
  -5   1   9     2017.85     1928.40     38.32 o 
  -3   1   9     1059.51     1056.31     27.84 o 
  -1   1   9      701.62      753.95     42.84 o 
   1   1   9      935.76      847.51     29.36 o 
   3   1   9       90.51      105.55     21.64 o 
   5   1   9      118.83      114.16     24.74 o 
   7   1   9      820.68      885.76     54.12 o 
   9   1   9      380.48      418.84     32.75 o 
  11   1   9       39.04       31.11     25.72 o 
  13   1   9       63.09       74.55     35.46 o 
  15   1   9       11.73      -26.04     35.30 o 
  17   1   9        5.13       -5.03     37.96 o 
 -22   2   9        5.98      -30.74     64.72 o 
 -20   2   9        1.07       15.83     48.60 o 
 -18   2   9       45.44       16.22     45.13 o 
 -16   2   9      149.60      165.20     43.67 o 
 -14   2   9       98.43      107.02     28.26 o 
 -12   2   9      206.20      220.36     28.27 o 
 -10   2   9       76.49       54.25     24.98 o 
  -8   2   9      825.88      866.47     67.79 o 
  -6   2   9      819.56      949.38     35.21 o 
  -4   2   9     1305.56     1325.85     39.83 o 
  -2   2   9      682.62      668.67     45.97 o 
   0   2   9       98.35       83.71     29.23 o 
   2   2   9      148.09      163.17     22.23 o 
   4   2   9      533.95      589.48     30.26 o 
   6   2   9      700.55      700.32     34.55 o 
   8   2   9      471.58      404.68     32.56 o 
  10   2   9      314.84      294.75     53.83 o 
  12   2   9        8.88      -33.15     33.15 o 
  14   2   9       82.58       53.99     44.35 o 
  16   2   9       38.73       71.39     48.25 o 
 -19   3   9        8.43        4.32     46.94 o 
 -17   3   9        4.24      -35.13     48.59 o 
 -15   3   9       50.59      -31.78     40.00 o 
 -13   3   9      155.13      147.87     41.60 o 
 -11   3   9        2.54      -36.85     36.85 o 
  -9   3   9      226.13      145.01     40.36 o 
  -7   3   9      567.96      641.35    135.69 o 
  -5   3   9      652.70      738.96     43.20 o 
  -3   3   9        3.91      -27.27     27.27 o 
  -1   3   9      609.14      567.58     35.28 o 
   1   3   9      322.31      371.05     26.62 o 
   3   3   9      510.07      561.07     35.99 o 
   5   3   9      498.26      464.85     62.50 o 
   7   3   9      319.79      331.43     35.17 o 
   9   3   9       49.46       79.91     38.11 o 
  11   3   9      107.78      113.44     40.36 o 
  13   3   9       57.19      142.86     43.84 o 
 -16   4   9       15.29       -6.82     43.14 o 
 -14   4   9      171.77      115.65     42.59 o 
 -12   4   9      119.84      139.43     42.19 o 
 -10   4   9       39.26        8.65     39.84 o 
  -8   4   9       51.18        1.45     49.20 o 
  -6   4   9      103.42       82.47     36.14 o 
  -4   4   9      734.49      683.10     42.71 o 
  -2   4   9       63.08       78.98     28.81 o 
   0   4   9       17.66       24.23     23.12 o 
   2   4   9      153.36      136.50     25.61 o 
   4   4   9       44.23       59.51     28.07 o 
   6   4   9      129.67       90.23     31.63 o 
   8   4   9       56.09       38.49     44.56 o 
  10   4   9       68.05       78.53     29.80 o 
 -11   5   9        9.43       39.08     64.12 o 
  -9   5   9       52.57       29.07     48.79 o 
  -7   5   9       11.12        0.82     38.37 o 
  -5   5   9       36.80       10.93     34.37 o 
  -3   5   9       60.27       68.54     37.30 o 
  -1   5   9       30.91       12.35     28.08 o 
   1   5   9      117.16      136.30     33.47 o 
   3   5   9       11.35      -22.16     26.91 o 
 -22   0  10      613.50      637.93     96.37 o 
 -20   0  10     1247.68     1477.22     89.52 o 
 -18   0  10       26.94       73.26     34.08 o 
 -16   0  10      280.60      283.27     35.50 o 
 -14   0  10      129.71      130.54     40.93 o 
 -12   0  10      173.30      151.14     28.18 o 
 -10   0  10     1694.08     1935.51    143.35 o 
  -8   0  10      433.89      482.37     31.20 o 
  -6   0  10       37.47        1.50     22.47 o 
  -4   0  10      802.05      597.78     48.19 o 
  -2   0  10     1299.77     1344.10     46.91 o 
   0   0  10      112.08      133.99     27.28 o 
   2   0  10      117.75       89.12     33.87 o 
   4   0  10      131.49      161.22     28.70 o 
   6   0  10        2.61       -6.05     47.99 o 
   8   0  10      459.03      526.63     65.73 o 
  10   0  10       48.39       21.98     36.91 o 
  12   0  10      130.57      145.02     47.18 o 
  14   0  10       18.11       45.31     42.71 o 
  16   0  10        8.26       16.12     44.49 o 
 -23   1  10       52.90       42.54     64.72 o 
 -21   1  10      106.42      122.62     38.46 o 
 -19   1  10      114.85      106.76     35.21 o 
 -17   1  10       28.07       25.21     30.95 o 
 -15   1  10      134.48      137.32     22.00 o 
 -13   1  10       19.20       18.52     18.85 o 
 -11   1  10        5.53       14.46     16.75 o 
  -9   1  10       34.87       38.13     16.63 o 
  -7   1  10       12.96        2.08     16.12 o 
  -5   1  10      386.09      428.33     27.94 o 
  -3   1  10      249.46      232.70     18.80 o 
  -1   1  10      251.99      254.02     19.18 o 
   1   1  10      299.39      288.09     22.85 o 
   3   1  10      647.97      675.58     32.10 o 
   5   1  10       96.79       98.30     26.79 o 
   7   1  10       38.97       34.21     26.88 o 
   9   1  10     1163.25     1432.82     49.98 o 
  11   1  10       15.48        7.06     26.41 o 
  13   1  10        1.68      -20.30     35.54 o 
  15   1  10       42.49       57.59     36.90 o 
 -22   2  10       71.51       77.12     52.13 o 
 -20   2  10       13.76      -28.42     48.71 o 
 -18   2  10        9.13       -4.89     45.73 o 
 -16   2  10       63.06       85.76     43.05 o 
 -14   2  10      119.29      105.62     45.97 o 
 -12   2  10      101.74      101.71     27.67 o 
 -10   2  10      182.10      161.89     32.08 o 
  -8   2  10     1338.95     1576.72     46.07 o 
  -6   2  10       27.85        6.32     23.16 o 
  -4   2  10      379.75      395.67     26.53 o 
  -2   2  10      202.78      233.59     29.64 o 
   0   2  10       83.55       81.64     28.11 o 
   2   2  10      178.05      189.95     35.68 o 
   4   2  10      649.33      581.38     32.42 o 
   6   2  10      106.68      141.75     27.28 o 
   8   2  10       20.10      -29.30     32.63 o 
  10   2  10      158.95      111.48     59.48 o 
  12   2  10       42.65       45.58     41.56 o 
  14   2  10       16.79      -21.28     74.40 o 
 -19   3  10       51.35       57.01     47.70 o 
 -17   3  10       40.64       16.31     45.81 o 
 -15   3  10       56.47       88.42     44.28 o 
 -13   3  10       95.66       22.97     41.49 o 
 -11   3  10        6.00      -16.57     56.05 o 
  -9   3  10      193.56      139.26     43.55 o 
  -7   3  10     1011.92     1035.39     53.47 o 
  -5   3  10     2009.90     2328.20     69.46 o 
  -3   3  10       20.71        1.84     34.07 o 
  -1   3  10      215.35      181.59     35.89 o 
   1   3  10      280.16      294.40     27.18 o 
   3   3  10      227.09      157.50     30.88 o 
   5   3  10       62.50       -5.46     29.36 o 
   7   3  10       11.24        2.05     31.87 o 
   9   3  10       15.51      -15.21     50.20 o 
  11   3  10       44.33       -2.83     68.95 o 
  13   3  10       65.11      106.59     44.00 o 
 -16   4  10        9.23       74.70     68.15 o 
 -14   4  10       22.73      -42.62     42.62 o 
 -12   4  10        2.65      -42.02     42.02 o 
 -10   4  10       65.30       80.26     41.16 o 
  -8   4  10        5.33      -32.91     37.20 o 
  -6   4  10      497.95      551.17     42.53 o 
  -4   4  10       46.18       36.46     59.88 o 
  -2   4  10      241.42      259.63     25.91 o 
   0   4  10      119.72      143.03     25.39 o 
   2   4  10       88.12       98.10     25.10 o 
   4   4  10      239.50      214.44     31.17 o 
   6   4  10       69.73       29.92     31.05 o 
   8   4  10       72.95       32.14     33.24 o 
  -9   5  10       29.87       24.48     68.95 o 
  -7   5  10      139.40      102.92     39.52 o 
  -5   5  10        3.15       -0.56     34.75 o 
  -3   5  10       38.04       35.56     30.10 o 
  -1   5  10       17.50      -16.17     29.49 o 
   1   5  10       34.36       20.71     27.56 o 
   3   5  10       86.94       16.13     53.63 o 
 -22   0  11       72.20      159.28     73.79 o 
 -20   0  11       30.18      134.68     68.95 o 
 -18   0  11       16.95       25.13     52.22 o 
 -16   0  11       75.38      113.14     33.04 o 
 -14   0  11        0.40      -44.76     44.76 o 
 -12   0  11     1461.48     1497.93     52.39 o 
 -10   0  11       76.33       95.70     26.56 o 
  -8   0  11      455.57      418.00     29.93 o 
  -6   0  11      248.50      223.89     28.88 o 
  -4   0  11     1481.24     1361.44     48.26 o 
  -2   0  11      109.16      113.67     26.99 o 
   0   0  11       73.45       36.29     37.30 o 
   2   0  11        0.02       -0.81     32.66 o 
   4   0  11       60.05       74.65     30.44 o 
   6   0  11      879.17      926.24     77.83 o 
   8   0  11      187.99      292.75     62.10 o 
  10   0  11      312.80      352.52     43.69 o 
  12   0  11        7.79      -39.61     39.61 o 
  14   0  11        0.83       -9.49     80.04 o 
 -23   1  11        7.93      -19.20     46.53 o 
 -21   1  11       30.18       90.41     36.69 o 
 -19   1  11      247.40      183.94     36.31 o 
 -17   1  11       73.18       34.03     31.20 o 
 -15   1  11      117.72      127.02     23.00 o 
 -13   1  11       15.30       16.18     19.25 o 
 -11   1  11      200.11      187.70     21.59 o 
  -9   1  11       66.30       55.55     17.98 o 
  -7   1  11       51.37       39.55     17.11 o 
  -5   1  11      294.04      244.17     35.15 o 
  -3   1  11      610.82      507.19     23.83 o 
  -1   1  11      524.06      509.97     24.14 o 
   1   1  11      321.52      312.58     41.46 o 
   3   1  11      136.55      111.52     25.14 o 
   5   1  11       96.27      109.83     27.72 o 
   7   1  11      739.17      811.57     39.75 o 
   9   1  11       79.27      100.68     31.09 o 
  11   1  11      130.08      118.20     34.93 o 
  13   1  11       60.49       55.42     36.98 o 
  15   1  11       37.38       79.28     43.40 o 
 -22   2  11       75.00       87.34     49.89 o 
 -20   2  11       32.37       25.31     48.51 o 
 -18   2  11       47.50       53.63     45.82 o 
 -16   2  11      176.14      167.65     44.47 o 
 -14   2  11        7.97        2.08     40.09 o 
 -12   2  11       14.07      -23.74     27.90 o 
 -10   2  11       42.76      -33.79     49.78 o 
  -8   2  11      261.00      288.26     28.44 o 
  -6   2  11      172.63      181.89     26.33 o 
  -4   2  11      139.98      109.72     28.70 o 
  -2   2  11      411.01      366.27     47.18 o 
   0   2  11       72.72       66.40     29.91 o 
   2   2  11       52.34       35.50     21.68 o 
   4   2  11       85.19       89.38     30.64 o 
   6   2  11      376.67      436.38     32.10 o 
   8   2  11      208.21      220.23     31.91 o 
  10   2  11      100.40      107.26     43.06 o 
  12   2  11       78.87       74.62     42.43 o 
  14   2  11       56.92       93.24     46.60 o 
 -19   3  11       66.84       53.39     49.49 o 
 -17   3  11       78.37       51.46     46.41 o 
 -15   3  11      112.61       16.14     45.77 o 
 -13   3  11       54.11        0.49     55.24 o 
 -11   3  11      198.24      107.74    100.81 o 
  -9   3  11       28.83      -11.34     37.64 o 
  -7   3  11      514.00      682.26     58.87 o 
  -5   3  11     2060.84     2204.37    131.86 o 
  -3   3  11       37.21        7.68     29.68 o 
  -1   3  11      264.06      329.99     34.24 o 
   1   3  11      441.13      474.58     37.55 o 
   3   3  11      234.56      208.41     32.49 o 
   5   3  11      181.39      136.38     32.36 o 
   7   3  11       16.26       27.16     31.85 o 
   9   3  11       43.61        9.33     33.86 o 
  11   3  11       36.84       -8.99     42.95 o 
 -16   4  11       10.89       11.12     46.67 o 
 -14   4  11        2.25       -7.98     49.20 o 
 -12   4  11       35.14       51.86     49.20 o 
 -10   4  11       44.75        4.37     40.91 o 
  -8   4  11      171.42      141.74     41.37 o 
  -6   4  11      315.73      361.68     46.78 o 
  -4   4  11       20.24       24.46     30.77 o 
  -2   4  11       25.99        5.31     24.55 o 
   0   4  11       97.66      100.60     25.77 o 
   2   4  11      189.57      114.53     29.35 o 
   4   4  11       60.20       43.25     29.69 o 
   6   4  11        6.00      -19.85     29.61 o 
   8   4  11        8.48      -30.80     30.80 o 
  -7   5  11       41.56       16.94     39.35 o 
  -5   5  11      114.14      112.40     35.73 o 
  -3   5  11       10.26       -0.84     38.91 o 
  -1   5  11        2.64       -3.46     24.87 o 
 -22   0  12      140.99      112.50     75.81 o 
 -20   0  12      756.86      617.56     51.61 o 
 -18   0  12      148.37      113.61     47.58 o 
 -16   0  12        3.53      -30.59     30.59 o 
 -14   0  12       85.91       19.53     30.70 o 
 -12   0  12        0.26       32.34     48.79 o 
 -10   0  12      239.52      182.21     28.63 o 
  -8   0  12      276.88      287.74     29.37 o 
  -6   0  12      325.03      356.03     32.12 o 
  -4   0  12       76.10       34.68     27.58 o 
  -2   0  12      662.44      634.70     39.91 o 
   0   0  12        5.11       -3.96     29.55 o 
   2   0  12       28.36        4.03     35.89 o 
   4   0  12      541.92      460.24     38.33 o 
   6   0  12      405.55      545.58     71.37 o 
   8   0  12      184.14      219.36     64.12 o 
  10   0  12        1.85       20.16     38.56 o 
  12   0  12       27.96       39.28     41.26 o 
  14   0  12       12.12      -39.21     42.40 o 
 -21   1  12      266.05      221.51     38.45 o 
 -19   1  12       79.82      123.95     34.87 o 
 -17   1  12       37.61       44.25     33.72 o 
 -15   1  12       31.84       19.59     29.84 o 
 -13   1  12      116.45       78.41     22.06 o 
 -11   1  12      708.68      686.63     49.96 o 
  -9   1  12      360.53      343.18     22.40 o 
  -7   1  12       25.02       17.38     17.71 o 
  -5   1  12       15.91      -19.17     19.17 o 
  -3   1  12     1039.96     1095.89     38.85 o 
  -1   1  12       81.10       72.93     19.64 o 
   1   1  12      121.60      166.93     24.35 o 
   3   1  12      109.60      117.96     29.32 o 
   5   1  12      339.72      324.46     51.19 o 
   7   1  12      862.35      931.16     44.73 o 
   9   1  12       63.51       67.67     34.23 o 
  11   1  12        8.81        2.42     33.36 o 
  13   1  12       27.14       42.72     37.11 o 
 -20   2  12      122.16      163.78     50.79 o 
 -18   2  12      140.20      146.23     47.66 o 
 -16   2  12       24.63      -41.85     41.85 o 
 -14   2  12       13.27      -40.38     40.38 o 
 -12   2  12      191.69      202.77     32.19 o 
 -10   2  12        3.74      -37.40     37.40 o 
  -8   2  12     1901.10     1874.38     52.97 o 
  -6   2  12       86.29       76.03     25.20 o 
  -4   2  12       73.89       52.56     25.80 o 
  -2   2  12        9.64        7.41     42.95 o 
   0   2  12       53.84       65.68     32.30 o 
   2   2  12      170.30      171.55     24.53 o 
   4   2  12       13.60      -27.60     27.60 o 
   6   2  12       33.82       40.45     27.83 o 
   8   2  12       55.75       90.27     30.13 o 
  10   2  12       50.68       88.05     42.76 o 
  12   2  12      147.57      105.46     45.49 o 
 -19   3  12       14.69       39.68     49.90 o 
 -17   3  12        4.68      -39.78     45.01 o 
 -15   3  12      218.39      272.93     49.13 o 
 -13   3  12       52.45       39.43     44.23 o 
 -11   3  12      224.98      209.08     44.66 o 
  -9   3  12     1117.66     1288.00    106.86 o 
  -7   3  12      829.17      782.10     65.53 o 
  -5   3  12      825.76      832.97     69.36 o 
  -3   3  12        9.49        7.78     31.31 o 
  -1   3  12       49.91       50.27     31.13 o 
   1   3  12      242.61      196.96     29.20 o 
   3   3  12      335.42      281.96     34.96 o 
   5   3  12        4.61       -9.51     29.79 o 
   7   3  12        8.32       -6.44     32.32 o 
   9   3  12       46.59       90.78     38.11 o 
 -14   4  12       96.69       57.46     47.21 o 
 -12   4  12       85.20      120.64     46.14 o 
 -10   4  12       28.77        4.16     43.47 o 
  -8   4  12       41.75       14.64     39.39 o 
  -6   4  12      124.56      116.78     37.00 o 
  -4   4  12       68.55       29.35     62.50 o 
  -2   4  12       15.37       -4.63     25.74 o 
   0   4  12      126.44       54.02     26.59 o 
   2   4  12       70.74       64.47     28.74 o 
   4   4  12        1.51      -29.76     29.76 o 
   6   4  12       34.90       26.20     31.68 o 
 -22   0  13       36.75       93.55     75.41 o 
 -20   0  13       67.22       25.00     69.36 o 
 -18   0  13       35.93       11.36     33.72 o 
 -16   0  13       69.23       26.34     31.54 o 
 -14   0  13        0.01      -30.46     30.46 o 
 -12   0  13     1406.48     1301.18     56.66 o 
 -10   0  13       48.54       22.48     26.51 o 
  -8   0  13      573.83      581.62     39.68 o 
  -6   0  13       16.73       38.41     28.88 o 
  -4   0  13       92.26      116.20     30.13 o 
  -2   0  13      401.52      389.88     36.70 o 
   0   0  13       33.55       13.64     42.74 o 
   2   0  13        0.50       72.99     39.52 o 
   4   0  13        8.03      -27.18     65.12 o 
   6   0  13     1331.83     1702.08    104.04 o 
   8   0  13        4.63       -7.26     55.65 o 
  10   0  13       26.77       35.49     62.50 o 
  12   0  13        9.75        4.12     57.86 o 
 -21   1  13       85.69      125.53     37.71 o 
 -19   1  13        0.44       19.53     34.04 o 
 -17   1  13       59.34       75.61     33.19 o 
 -15   1  13       42.96       63.57     31.70 o 
 -13   1  13      221.12      216.06     37.40 o 
 -11   1  13        8.95       -7.96     20.75 o 
  -9   1  13       24.42        7.92     18.57 o 
  -7   1  13       97.86       59.86     19.85 o 
  -5   1  13       69.46       82.18     20.81 o 
  -3   1  13      146.37      146.34     29.74 o 
  -1   1  13      373.18      390.01     26.75 o 
   1   1  13       79.35       43.92     23.85 o 
   3   1  13      203.99      161.43     30.20 o 
   5   1  13       79.94       82.43     71.42 o 
   7   1  13       55.27       59.45     30.16 o 
   9   1  13       24.41       23.31     52.22 o 
  11   1  13       10.61        8.97     32.87 o 
  13   1  13       33.84       79.34     37.73 o 
 -20   2  13        9.10       71.59     49.31 o 
 -18   2  13      156.60      116.94     47.94 o 
 -16   2  13        5.08      -42.87     42.87 o 
 -14   2  13        1.71       41.25     41.61 o 
 -12   2  13      165.07      220.24     76.21 o 
 -10   2  13      212.29      209.86     41.39 o 
  -8   2  13      591.45      659.08     37.46 o 
  -6   2  13      633.74      575.64     34.30 o 
  -4   2  13       63.84       70.97     28.07 o 
  -2   2  13      336.66      341.23     36.91 o 
   0   2  13      319.74      339.51     42.95 o 
   2   2  13      117.62      132.24     25.35 o 
   4   2  13      276.20      291.30     32.37 o 
   6   2  13       45.25       52.11     28.96 o 
   8   2  13       27.84       34.97     30.49 o 
  10   2  13        0.79      -21.37     59.68 o 
 -17   3  13       21.01       17.98     49.21 o 
 -15   3  13       19.10       45.90     48.59 o 
 -13   3  13      158.25      162.00     46.50 o 
 -11   3  13      150.56      104.27     42.63 o 
  -9   3  13       22.99        6.53     38.42 o 
  -7   3  13      139.58      112.83     36.02 o 
  -5   3  13       35.88        7.00     32.72 o 
  -3   3  13       32.40       27.45     34.88 o 
  -1   3  13      144.69      157.34     96.37 o 
   1   3  13      220.24      205.83     30.49 o 
   3   3  13      228.24      264.07     35.18 o 
   5   3  13        5.14        4.33     31.19 o 
   7   3  13       47.73       56.09     32.59 o 
   9   3  13        3.87       19.42     49.40 o 
 -14   4  13       14.61      -28.38     48.28 o 
 -12   4  13      136.38      150.01     59.88 o 
 -10   4  13       48.28       31.05     42.29 o 
  -8   4  13      322.34      325.35     50.20 o 
  -6   4  13      240.79      231.19     37.81 o 
  -4   4  13       34.62       -3.94     34.32 o 
  -2   4  13       18.56       32.75     27.00 o 
   0   4  13       20.27       36.05     27.71 o 
   2   4  13       45.75       36.65     30.26 o 
   4   4  13       51.21       56.07     31.90 o 
 -22   0  14        9.24       31.45     77.42 o 
 -20   0  14       46.27       31.45     72.58 o 
 -18   0  14       12.03       46.77     33.71 o 
 -16   0  14        0.13       36.44     32.83 o 
 -14   0  14       91.94       65.32     31.65 o 
 -12   0  14        0.05      -16.29     27.16 o 
 -10   0  14      119.20      135.57     31.23 o 
  -8   0  14       14.25        4.85     29.52 o 
  -6   0  14       13.32        5.77     29.82 o 
  -4   0  14      252.81      254.05     35.23 o 
  -2   0  14        1.24      -24.48     34.28 o 
   0   0  14       20.30       42.67     33.56 o 
   2   0  14       11.57       28.63     39.11 o 
   4   0  14       26.77       52.20    201.22 o 
   6   0  14     1287.55     1701.67    107.26 o 
   8   0  14        2.26      -29.44     57.26 o 
  10   0  14       37.20       91.94     67.74 o 
  12   0  14        9.62       47.35     54.03 o 
 -21   1  14       16.79       18.70     43.40 o 
 -19   1  14       13.79      -24.87     36.75 o 
 -17   1  14      125.03       84.78     33.69 o 
 -15   1  14      128.84      117.24     42.70 o 
 -13   1  14      188.95      152.19     31.40 o 
 -11   1  14       99.39      100.74     22.38 o 
  -9   1  14      465.48      481.36     26.24 o 
  -7   1  14      648.39      658.00     30.20 o 
  -5   1  14      712.95      747.93     43.48 o 
  -3   1  14      184.19      230.84     25.14 o 
  -1   1  14      273.63      246.69     26.78 o 
   1   1  14       86.29       91.23     24.95 o 
   3   1  14      179.19      272.06     32.05 o 
   5   1  14       65.18      103.86     38.44 o 
   7   1  14      185.69      167.96     32.87 o 
   9   1  14        3.38      -20.97     41.90 o 
  11   1  14        9.06      -15.47     36.13 o 
 -20   2  14       20.36      -17.19     55.24 o 
 -18   2  14        3.47       29.74     48.31 o 
 -16   2  14      125.21      110.16     57.46 o 
 -14   2  14       61.58      -33.28     46.78 o 
 -12   2  14        6.52      -15.37     39.24 o 
 -10   2  14      313.48      223.44     92.75 o 
  -8   2  14      435.70      465.20     34.65 o 
  -6   2  14      396.47      408.15     34.25 o 
  -4   2  14      233.83      255.58     38.92 o 
  -2   2  14      148.18      207.58     37.65 o 
   0   2  14      156.57      189.35     37.18 o 
   2   2  14      242.94      156.85     29.68 o 
   4   2  14        1.66       -6.44     29.12 o 
   6   2  14        9.14       11.21     28.37 o 
   8   2  14       61.89       44.09     30.97 o 
  10   2  14       21.92       96.78     60.49 o 
 -17   3  14       70.14      115.84     51.63 o 
 -15   3  14        0.45       25.02     46.49 o 
 -13   3  14      145.82      144.75     45.83 o 
 -11   3  14      255.29      339.39     46.33 o 
  -9   3  14      410.63      392.59     46.15 o 
  -7   3  14       30.80       47.07     35.29 o 
  -5   3  14        2.38      -14.42     34.99 o 
  -3   3  14       26.15      103.37     36.17 o 
  -1   3  14       61.64       52.18     34.12 o 
   1   3  14       19.08        4.38     27.86 o 
   3   3  14       20.81        2.56     32.78 o 
   5   3  14        1.07       -6.60     32.45 o 
   7   3  14        6.85       17.00     33.46 o 
 -12   4  14       65.94      109.83     48.21 o 
 -10   4  14        6.30      -35.41     42.84 o 
  -8   4  14      115.90      105.34     46.37 o 
  -6   4  14       63.60       45.71     36.52 o 
  -4   4  14       22.41        4.77     36.07 o 
  -2   4  14       24.41       15.10     29.03 o 
   0   4  14      132.10      124.54     30.23 o 
   2   4  14       68.95       10.04     30.76 o 
 -20   0  15       72.48      109.68     75.41 o 
 -18   0  15        3.12       38.42     34.45 o 
 -16   0  15        0.55       -1.66     31.54 o 
 -14   0  15       12.86       -5.22     43.75 o 
 -12   0  15      271.33      236.78     37.10 o 
 -10   0  15      231.93      188.35     34.34 o 
  -8   0  15        5.25        7.71     32.72 o 
  -6   0  15      912.12      946.43     50.63 o 
  -4   0  15       80.10       82.67     34.79 o 
  -2   0  15        0.07      -10.31     33.46 o 
   0   0  15       28.25       34.41     34.99 o 
   2   0  15       13.79        1.64     32.23 o 
   4   0  15       33.16      282.39    165.53 o 
   6   0  15        7.17      -53.63     58.87 o 
   8   0  15       27.69        8.47     60.89 o 
  10   0  15        2.55      -14.92     59.68 o 
 -21   1  15       31.42      -20.83     43.31 o 
 -19   1  15      129.37       91.08     50.39 o 
 -17   1  15       21.98       59.63     33.22 o 
 -15   1  15        0.03      -21.21     31.57 o 
 -13   1  15       92.96       62.14     31.34 o 
 -11   1  15      307.56      276.26     32.57 o 
  -9   1  15      763.09      742.49     41.88 o 
  -7   1  15      308.08      328.94     37.08 o 
  -5   1  15      298.50      334.72     26.56 o 
  -3   1  15       58.55       51.62     23.52 o 
  -1   1  15       73.10       53.14     24.83 o 
   1   1  15       49.07       72.09     26.32 o 
   3   1  15      591.90      645.96     38.45 o 
   5   1  15       58.48       65.70     32.08 o 
   7   1  15        4.22       48.99     32.22 o 
   9   1  15       35.90       18.16     43.52 o 
 -18   2  15       66.56      126.80     50.03 o 
 -16   2  15       17.27       36.97     46.17 o 
 -14   2  15       86.61      100.30     42.91 o 
 -12   2  15      146.26      179.10     43.59 o 
 -10   2  15        5.85      -22.71     36.31 o 
  -8   2  15      351.71      424.33     47.99 o 
  -6   2  15      196.35      245.84     33.96 o 
  -4   2  15      211.12      265.67     40.40 o 
  -2   2  15      207.16      206.77     40.06 o 
   0   2  15       83.45      156.86     38.71 o 
   2   2  15      263.05      275.62     32.43 o 
   4   2  15       34.77       20.47     30.25 o 
   6   2  15        5.81       12.72     29.61 o 
   8   2  15       15.31       29.93     38.08 o 
 -15   3  15       48.25      105.70     49.51 o 
 -13   3  15       73.33       57.41     65.93 o 
 -11   3  15       17.09       67.97     43.86 o 
  -9   3  15      179.69      229.25     42.25 o 
  -7   3  15       51.98       40.68     37.81 o 
  -5   3  15       50.35       45.67     38.85 o 
  -3   3  15      115.00      134.19     37.67 o 
  -1   3  15       50.51       35.00     29.82 o 
   1   3  15       11.47      -28.70     28.70 o 
   3   3  15        4.97       15.51     33.62 o 
   5   3  15        8.46        1.12     33.02 o 
 -10   4  15      116.93      110.91     45.50 o 
  -8   4  15       12.98      -28.00     39.49 o 
  -6   4  15        7.80        0.81     38.82 o 
  -4   4  15       57.76       64.76     38.51 o 
  -2   4  15       10.40      -17.81     28.67 o 
 -20   0  16        0.72       41.13     76.21 o 
 -18   0  16        1.30       29.44     70.57 o 
 -16   0  16       10.71       24.72     31.75 o 
 -14   0  16       11.86        2.65     30.08 o 
 -12   0  16       48.31       31.18     32.58 o 
 -10   0  16      342.27      345.32     39.32 o 
  -8   0  16       69.10       46.46     33.39 o 
  -6   0  16        0.67        4.16     34.13 o 
  -4   0  16        0.01      -19.48     34.34 o 
  -2   0  16        5.54        3.35     39.52 o 
   0   0  16      104.29       59.68     43.55 o 
   2   0  16      185.65      168.11     36.33 o 
   4   0  16      126.28      156.89     38.06 o 
   6   0  16       12.84       68.95     62.91 o 
   8   0  16        1.07        4.84     62.50 o 
 -19   1  16       23.66       31.92     35.28 o 
 -17   1  16       79.31       70.01     35.18 o 
 -15   1  16        3.15       29.82     41.16 o 
 -13   1  16      298.77      287.84     35.05 o 
 -11   1  16      576.22      567.33     38.84 o 
  -9   1  16      257.68      282.55     34.75 o 
  -7   1  16       35.16       42.09     39.87 o 
  -5   1  16      293.58      284.07     28.23 o 
  -3   1  16       10.21      -10.91     23.56 o 
  -1   1  16      168.13      167.54     28.12 o 
   1   1  16       23.00       18.70     28.68 o 
   3   1  16       96.29       99.34     31.35 o 
   5   1  16       64.43       70.77     33.20 o 
   7   1  16        0.52      -30.18     38.16 o 
 -18   2  16       13.02      -17.32     47.06 o 
 -16   2  16       75.27       45.31     46.62 o 
 -14   2  16       79.79       83.78     44.13 o 
 -12   2  16       37.16       -2.08     39.31 o 
 -10   2  16      265.92      289.90     51.21 o 
  -8   2  16      308.73      395.75     44.61 o 
  -6   2  16       76.18      137.80     40.79 o 
  -4   2  16       15.57       29.29     37.11 o 
  -2   2  16       60.68       35.40     38.10 o 
   0   2  16       49.04       75.21     71.37 o 
   2   2  16       34.13       17.42     30.01 o 
   4   2  16       49.44       54.53     34.38 o 
   6   2  16       14.67       -7.71     30.38 o 
 -15   3  16        4.10       -0.12     48.79 o 
 -13   3  16        6.33       -4.20     46.32 o 
 -11   3  16       35.09       11.86     42.91 o 
  -9   3  16        6.71      -33.41     39.22 o 
  -7   3  16       71.16       73.79     40.48 o 
  -5   3  16       19.02       41.40     38.99 o 
  -3   3  16       15.89      -22.19     36.57 o 
  -1   3  16       71.63       89.87     31.74 o 
   1   3  16       46.94       25.25     30.90 o 
   3   3  16        4.70       -4.27     34.45 o 
 -18   0  17        5.97       49.20     75.41 o 
 -16   0  17       75.00       47.58     54.64 o 
 -14   0  17       28.82       -4.80     33.71 o 
 -12   0  17        1.41      -13.32     33.56 o 
 -10   0  17        6.82       -9.22     34.60 o 
  -8   0  17       17.83       25.28     36.41 o 
  -6   0  17        0.36       45.32     36.41 o 
  -4   0  17        1.20      -16.61     50.41 o 
  -2   0  17       41.01       57.92     38.96 o 
   0   0  17       17.32       10.08     43.95 o 
   2   0  17       10.67       20.78     37.30 o 
   4   0  17        0.06      -19.06     36.91 o 
   6   0  17        0.51      -24.60     58.47 o 
 -19   1  17       34.73      -18.18     42.01 o 
 -17   1  17       18.93       32.29     34.80 o 
 -15   1  17       30.84        6.74     31.82 o 
 -13   1  17       82.85       70.44     33.13 o 
 -11   1  17      119.69      136.19     34.66 o 
  -9   1  17       68.00       68.62     34.33 o 
  -7   1  17       16.32      -24.97     32.73 o 
  -5   1  17        7.29      -32.42     36.82 o 
  -3   1  17       20.76       49.45     34.97 o 
  -1   1  17       60.67       43.29     45.57 o 
   1   1  17       77.47       96.68     38.52 o 
   3   1  17      115.13      138.16     32.44 o 
   5   1  17      103.62       99.45     34.60 o 
 -16   2  17       51.47       -1.66     52.82 o 
 -14   2  17       36.46       91.79     44.30 o 
 -12   2  17      131.92      108.67     41.74 o 
 -10   2  17      156.57      169.50     42.90 o 
  -8   2  17       64.43       36.55     41.82 o 
  -6   2  17        0.70      -22.61     40.11 o 
  -4   2  17       16.09      -27.85     42.14 o 
  -2   2  17       79.14      100.86     40.85 o 
   0   2  17       42.36       61.67     32.86 o 
   2   2  17       59.13       50.43     30.83 o 
   4   2  17       35.60       28.87     31.71 o 
 -13   3  17       34.93       13.49     46.88 o 
 -11   3  17        0.54       19.29     41.60 o 
  -9   3  17       15.13       21.19     42.71 o 
  -7   3  17       25.57      -31.28     41.83 o 
  -5   3  17        0.56       22.49     40.12 o 
  -3   3  17        0.37      -38.19     38.19 o 
  -1   3  17       17.74        8.51     31.42 o 
   1   3  17       69.56      120.57     62.10 o 
 -18   0  18        0.01        0.40     77.42 o 
 -16   0  18       35.60       34.68     77.02 o 
 -14   0  18       28.94       48.79     53.83 o 
 -12   0  18      187.54      253.52     39.84 o 
 -10   0  18      127.14      175.79     37.96 o 
  -8   0  18        9.92        1.88     40.53 o 
  -6   0  18        1.01       54.70     38.73 o 
  -4   0  18        6.34       23.37     38.83 o 
  -2   0  18       25.92       84.32     40.51 o 
   0   0  18        0.00        6.45     45.97 o 
   2   0  18        4.28       60.24     63.11 o 
   4   0  18       47.83       46.42     40.12 o 
 -17   1  18       30.30       -6.65     34.24 o 
 -15   1  18       43.67       39.21     33.96 o 
 -13   1  18        9.61      -33.56     55.05 o 
 -11   1  18      121.70       71.42     36.53 o 
  -9   1  18      220.12      200.88     38.35 o 
  -7   1  18       64.45       79.96     36.66 o 
  -5   1  18      130.65      147.62     37.90 o 
  -3   1  18       14.83       50.58     42.56 o 
  -1   1  18       35.40      -23.34     41.23 o 
   1   1  18        0.13       10.24     30.94 o 
   3   1  18       64.00      104.36     33.05 o 
 -14   2  18        5.41      -41.98     41.98 o 
 -12   2  18       37.19       15.51     70.97 o 
 -10   2  18      129.21      161.09     46.03 o 
  -8   2  18       83.53      136.70     45.05 o 
  -6   2  18        7.43      -25.12     41.46 o 
  -4   2  18        7.89      -22.46     43.55 o 
  -2   2  18       27.24       -5.91     40.85 o 
   0   2  18       40.44       37.89     28.78 o 
   2   2  18       53.33       33.62     32.00 o 
  -9   3  18       14.83       35.37     45.49 o 
  -7   3  18       24.23      100.00     44.96 o 
  -5   3  18       36.44       34.83     42.24 o 
 -16   0  19        7.16       41.13     81.45 o 
 -14   0  19       52.15      119.76     80.24 o 
 -12   0  19      308.00      341.91     69.16 o 
 -10   0  19       11.86      -37.55     37.55 o 
  -8   0  19        0.40      -15.58     38.12 o 
  -6   0  19        0.62      -44.56     44.56 o 
  -4   0  19        0.38       -0.29     40.76 o 
  -2   0  19       34.09       26.56     40.56 o 
   0   0  19        3.44       56.05     47.18 o 
   2   0  19        1.46       26.59     37.38 o 
 -15   1  19       43.06       -2.68     35.82 o 
 -13   1  19       84.43       78.17     37.93 o 
 -11   1  19       70.45       23.34     36.39 o 
  -9   1  19       44.90       29.89     37.33 o 
  -7   1  19       11.70       40.42     45.64 o 
  -5   1  19        2.38      -12.90     37.80 o 
  -3   1  19       10.80      -12.40     43.97 o 
  -1   1  19       95.21      124.27     45.29 o 
   1   1  19       37.86       49.92     33.41 o 
 -12   2  19       29.55       50.00     46.99 o 
 -10   2  19       10.47       45.81     47.24 o 
  -8   2  19       58.03       27.92     45.13 o 
  -6   2  19        8.89      -57.01     67.34 o 
  -4   2  19        8.56       -4.78     42.74 o 
  -2   2  19        2.59        4.31     42.99 o 
 -14   0  20       26.52       41.53     83.47 o 
 -12   0  20      140.51      116.13     86.70 o 
 -10   0  20       13.70      114.92     85.49 o 
  -8   0  20        1.60       -8.51     41.21 o 
  -6   0  20        0.08      -41.34     41.34 o 
  -4   0  20        2.14        0.28     43.84 o 
  -2   0  20       15.43        4.84     50.00 o 
 -13   1  20       55.58       43.85     58.48 o 
 -11   1  20      108.94      136.57     51.45 o 
  -9   1  20       44.44       56.22     39.08 o 
  -7   1  20        0.06       29.01     39.06 o 
  -5   1  20        2.88       -5.27     44.20 o 
  -3   1  20       20.02        7.96     46.59 o 
  -8   0  21        0.24      -22.58     86.70 o 
  -6   0  21       30.05      141.54     93.15 o 
                                                 
